# Supplementary material for: Genome-wide identification of heat shock proteins (Hsps) and Hsp interactors in rice: Hsp70s as a case study
Source: BMC Genomics. 2014 May 7;15(1):344. doi: 10.1186/1471-2164-15-344 (PMC4035072; doi:10.1186/1471-2164-15-344)
Supplement: Supplementary file 2 — Additional file 2: Supplemental Data 1A. Predicted PPIs ofHsp70s in rice based on the interolog and gene expression-based methods. Supplemental Data 1B. Predicted interactors of Hsp70s. (XLS 297 KB) [file 12864_2013_6029_MOESM2_ESM.xls]

## Sheet: Supplemental Data 1A
Supplemental Data 1A. Predicted PPIs of Hsp70s in rice based on the interolog and gene expression-based methods
INT_A1	INT_B1	PRO_A2	PRO_B2	PCC3	pvalue4	Ortholog pairs5	Potential binding sites6
LOC_Os04g46390.1	LOC_Os05g38530.1	Os.10148.1.S1_at	Os.38581.1.S1_s_at	-0.965765	0.0171175	DIP-2251N~DIP-2253N;DIP-2251N~DIP-2254N;DIP-7817N~DIP-2266N;DIP-7817N~DIP-2265N;DIP-3916N~DIP-7817N;DIP-2253N~DIP-7817N;	PF00226;PF00684;PF01556;PS00005;PS00007;PS00636;PS50076;PS51188
LOC_Os04g46390.1	LOC_Os01g08560.1	Os.10148.1.S1_at	Os.5504.1.S1_at	-0.948597	0.0257016	DIP-2251N~DIP-2253N;DIP-2251N~DIP-2254N;DIP-7817N~DIP-2266N;DIP-7817N~DIP-2265N;DIP-3916N~DIP-7817N;DIP-2253N~DIP-7817N;	PF00226;PF00684;PF01556;PS00005;PS00007;PS00636;PS50076;PS51188
LOC_Os02g57450.1	LOC_Os02g02410.1	Os.10387.1.S1_a_at	Os.1311.1.S1_at	-0.924137	0.0379314	DIP-1336N~DIP-2254N;DIP-411N~DIP-557N;DIP-2266N~DIP-5850N;DIP-2254N~DIP-5850N;DIP-5850N~DIP-411N;	PS00005;PS00007;PS00125
LOC_Os02g57450.1	LOC_Os01g08560.1	Os.10387.1.S1_a_at	Os.5504.1.S1_at	-0.96106	0.01947	DIP-1336N~DIP-2254N;DIP-2266N~DIP-5850N;DIP-2254N~DIP-5850N;	PS00005;PS00007;PS00125
LOC_Os02g57450.1	LOC_Os03g02260.1	Os.10387.1.S1_a_at	Os.6308.1.S1_at	-0.930876	0.0345618	DIP-1336N~DIP-2254N;DIP-411N~DIP-557N;DIP-2266N~DIP-5850N;DIP-2254N~DIP-5850N;DIP-5850N~DIP-411N;	PS00005;PS00007;PS00125
LOC_Os06g08480.1	LOC_Os05g38530.1	Os.10925.1.S1_at	Os.38581.1.S1_s_at	-0.968125	0.0159377	DIP-6603N~DIP-411N;	PF00271;PS00005;PS00007;PS51192;PS51194
LOC_Os12g43550.2	LOC_Os12g14070.1	Os.11076.1.S1_at	Os.7977.1.S1_at	-0.916633	0.0416837	DIP-3801N~DIP-2254N;DIP-2019N~DIP-411N;	PF00071;PS00005;PS00017;PS51419
LOC_Os05g38630.1	LOC_Os02g02410.1	Os.11088.1.S1_at	Os.1311.1.S1_at	-0.921452	0.0392739	DIP-3801N~DIP-2254N;DIP-2019N~DIP-411N;	PF00071;PS00005;PS00007;PS00017;PS00675;PS51419
LOC_Os05g38630.1	LOC_Os03g02260.1	Os.11088.1.S1_at	Os.6308.1.S1_at	-0.935702	0.0321489	DIP-3801N~DIP-2254N;DIP-2019N~DIP-411N;	PF00071;PS00005;PS00007;PS00017;PS00675;PS51419
LOC_Os11g37640.1	LOC_Os02g02410.1	Os.11161.1.S1_at	Os.1311.1.S1_at	-0.949881	0.0250594	DIP-2019N~DIP-411N;	PS00005;PS00017
LOC_Os11g37640.1	LOC_Os05g38530.1	Os.11161.1.S1_at	Os.38581.1.S1_s_at	-0.936907	0.0315464	DIP-2019N~DIP-411N;	PS00005;PS00017
LOC_Os11g37640.1	LOC_Os03g02260.1	Os.11161.1.S1_at	Os.6308.1.S1_at	-0.988255	0.00587271	DIP-2019N~DIP-411N;	PS00005;PS00017
LOC_Os09g25090.1	LOC_Os12g14070.1	Os.11334.1.S1_x_at	Os.7977.1.S1_at	-0.969654	0.015173	DIP-2321N~DIP-411N;DIP-1772N~DIP-2254N;DIP-411N~DIP-1772N;DIP-2322N~DIP-411N;DIP-411N~DIP-1557N;DIP-2254N~DIP-2436N;DIP-411N~DIP-2436N;DIP-2254N~DIP-548N;DIP-411N~DIP-548N;	PF00069;PF03822;PS00005;PS00107;PS00108;PS50011;PS50816
LOC_Os05g36290.1	LOC_Os03g11910.1	Os.11355.1.S1_at	Os.11419.1.S1_at	-0.980361	0.00981925	DIP-2217N~DIP-2254N;DIP-411N~DIP-2217N;	PS00005;PS00007
LOC_Os05g36290.1	LOC_Os02g02410.1	Os.11355.1.S1_at	Os.1311.1.S1_at	-0.960011	0.0199945	DIP-2217N~DIP-2254N;DIP-411N~DIP-2217N;	PS00005;PS00007
LOC_Os05g36290.1	LOC_Os03g02260.1	Os.11355.1.S1_at	Os.6308.1.S1_at	-0.92107	0.0394651	DIP-2217N~DIP-2254N;DIP-411N~DIP-2217N;	PS00005;PS00007
LOC_Os05g36290.1	LOC_Os12g14070.1	Os.11355.1.S1_at	Os.7977.1.S1_at	-0.952949	0.0235257	DIP-2217N~DIP-2254N;DIP-411N~DIP-2217N;	PS00005;PS00007
LOC_Os03g11910.1	LOC_Os02g21880.2	Os.11419.1.S1_at	Os.10889.1.S1_at	-0.985531	0.00723458	DIP-411N~DIP-1915N;	PS00005;PS00007
LOC_Os03g11910.1	LOC_Os02g34600.1	Os.11419.1.S1_at	Os.11782.1.S1_at	-0.932046	0.0339768	DIP-411N~DIP-5728N;DIP-2321N~DIP-411N;DIP-1772N~DIP-2254N;DIP-411N~DIP-1772N;DIP-6295N~DIP-411N;DIP-2322N~DIP-411N;DIP-411N~DIP-1566N;DIP-2254N~DIP-548N;DIP-411N~DIP-548N;DIP-6430N~DIP-411N;	PF00069;PS00005;PS00007;PS00107;PS00108;PS50011
LOC_Os03g11910.1	LOC_Os01g02040.2	Os.11419.1.S1_at	Os.11832.1.S1_at	-0.92946	0.0352699	DIP-2254N~DIP-2436N;DIP-411N~DIP-2436N;	PF00069;PF07714;PS00005;PS00107;PS00108;PS50011
LOC_Os03g11910.1	LOC_Os02g39010.1	Os.11419.1.S1_at	Os.11889.1.S1_at	-0.938795	0.0306027	DIP-411N~DIP-60N;DIP-2254N~DIP-1493N;DIP-411N~DIP-1566N;	PF00069;PS00005;PS00017;PS00108;PS50011
LOC_Os03g11910.1	LOC_Os03g60870.1	Os.11419.1.S1_at	Os.12050.1.S1_a_at	-0.983794	0.00810284	DIP-411N~DIP-755N;DIP-3801N~DIP-2254N;DIP-2019N~DIP-411N;	PF00071;PS00005;PS00007;PS00017;PS00675;PS51419
LOC_Os03g11910.1	LOC_Os07g09680.2	Os.11419.1.S1_at	Os.12074.1.S1_at	-0.989268	0.00536583	DIP-411N~DIP-755N;DIP-3801N~DIP-2254N;DIP-2019N~DIP-411N;	PF00071;PS00005;PS00017;PS00675;PS51419
LOC_Os03g11910.1	LOC_Os03g59050.1	Os.11419.1.S1_at	Os.12218.1.S1_at	-0.969026	0.0154872	DIP-411N~DIP-5628N;	PF00270;PF00271;PS00005;PS00007;PS00017;PS51192;PS51194;PS51195
LOC_Os03g11910.1	LOC_Os07g13530.1	Os.11419.1.S1_at	Os.12233.1.S1_a_at	-0.943153	0.0284234	DIP-411N~DIP-755N;DIP-3801N~DIP-2254N;DIP-2019N~DIP-411N;	PF00071;PS00005;PS00007;PS00017;PS00675;PS51419
LOC_Os03g11910.1	LOC_Os01g13730.1	Os.11419.1.S1_at	Os.1228.2.S1_x_at	-0.97152	0.01424	DIP-411N~DIP-746N;	PS00005;PS00007;PS00678
LOC_Os03g11910.1	LOC_Os08g42580.4	Os.11419.1.S1_at	Os.12634.1.S1_at	-0.959024	0.0204878	DIP-2254N~DIP-2510N;DIP-411N~DIP-712N;	PF00069;PS00005;PS00007;PS00107;PS00108;PS50011
LOC_Os03g11910.1	LOC_Os09g08420.1	Os.11419.1.S1_at	Os.12648.1.S1_at	-0.985163	0.00741832	DIP-6541N~DIP-5656N;DIP-411N~DIP-5656N;DIP-2319N~DIP-2266N;DIP-2319N~DIP-411N;DIP-3817N~DIP-411N;	PF00069;PS00005;PS00108;PS50011
LOC_Os03g11910.1	LOC_Os04g51370.1	Os.11419.1.S1_at	Os.12653.1.S1_at	-0.975679	0.0121605	DIP-411N~DIP-1374N;	PF00069;PS00005;PS00107;PS00108;PS50011
LOC_Os03g11910.1	LOC_Os09g03620.1	Os.11419.1.S1_at	Os.12669.1.S1_at	-0.972127	0.0139364	DIP-411N~DIP-5728N;	PF07714;PS00005;PS00007;PS00107;PS00108;PS50011
LOC_Os03g11910.1	LOC_Os03g49640.1	Os.11419.1.S1_at	Os.14595.1.S1_at	-0.980171	0.00991431	DIP-411N~DIP-1447N;DIP-2254N~DIP-2436N;DIP-411N~DIP-2436N;	PF00069;PS00005;PS00107;PS00108;PS50011
LOC_Os03g11910.1	LOC_Os02g48080.1	Os.11419.1.S1_at	Os.16139.1.S1_at	-0.925739	0.0371303	DIP-411N~DIP-5728N;DIP-2321N~DIP-411N;DIP-1772N~DIP-2254N;DIP-411N~DIP-1772N;DIP-411N~DIP-1447N;	PF07714;PS00005;PS00108;PS50011
LOC_Os03g11910.1	LOC_Os03g02320.2	Os.11419.1.S1_at	Os.17312.2.S1_x_at	-0.997293	0.00135339	DIP-411N~DIP-5728N;	PF00069;PS00005;PS00007;PS00107;PS50011
LOC_Os03g11910.1	LOC_Os02g47410.1	Os.11419.1.S1_at	Os.17381.1.S1_at	-0.92247	0.0387648	DIP-411N~DIP-1374N;	PF00069;PS00005;PS00007;PS00107;PS00108;PS50011
LOC_Os03g11910.1	LOC_Os07g31280.1	Os.11419.1.S1_at	Os.18100.1.S1_at	-0.970941	0.0145294	DIP-3916N~DIP-262N;	PS00005;PS00007
LOC_Os03g11910.1	LOC_Os01g02400.2	Os.11419.1.S1_at	Os.1977.1.S1_a_at	-0.901334	0.0493328	DIP-411N~DIP-1447N;DIP-2254N~DIP-1493N;	PF07714;PS00005;PS00007;PS00107;PS00108;PS50011
LOC_Os03g11910.1	LOC_Os01g19150.1	Os.11419.1.S1_at	Os.2068.1.S1_a_at	-0.901828	0.0490859	DIP-411N~DIP-5728N;DIP-411N~DIP-60N;DIP-2254N~DIP-1493N;DIP-411N~DIP-1566N;DIP-411N~DIP-1374N;DIP-6316N~DIP-411N;	PF00069;PS00005;PS00007;PS00107;PS00108;PS50011
LOC_Os03g11910.1	LOC_Os05g43570.1	Os.11419.1.S1_at	Os.21326.1.S1_at	-0.979595	0.0102025	DIP-6541N~DIP-5656N;DIP-411N~DIP-5656N;DIP-2319N~DIP-2266N;DIP-2319N~DIP-411N;DIP-3817N~DIP-411N;DIP-6295N~DIP-411N;DIP-411N~DIP-712N;DIP-2254N~DIP-548N;DIP-411N~DIP-548N;	PF00069;PS00005;PS00007;PS00107;PS00108;PS50011
LOC_Os03g11910.1	LOC_Os07g40550.1	Os.11419.1.S1_at	Os.22263.1.S1_a_at	-0.950787	0.0246063	DIP-411N~DIP-60N;DIP-2254N~DIP-1493N;DIP-411N~DIP-1566N;	PF00069;PS00005;PS00107;PS00108;PS50011
LOC_Os03g11910.1	LOC_Os03g15590.1	Os.11419.1.S1_at	Os.22416.1.S1_at	-0.977183	0.0114087	DIP-2266N~DIP-1223N;DIP-1223N~DIP-2254N;DIP-1223N~DIP-411N;	PS00005
LOC_Os03g11910.1	LOC_Os03g17550.1	Os.11419.1.S1_at	Os.23533.1.S1_at	-0.929112	0.0354439	DIP-411N~DIP-5728N;DIP-2254N~DIP-2436N;DIP-411N~DIP-2436N;	PF00069;PS00005;PS00107;PS50011
LOC_Os03g11910.1	LOC_Os02g04230.1	Os.11419.1.S1_at	Os.2356.1.S1_a_at	-0.925229	0.0373854	DIP-411N~DIP-60N;DIP-2254N~DIP-1493N;DIP-2322N~DIP-411N;DIP-411N~DIP-1566N;DIP-411N~DIP-1374N;DIP-6316N~DIP-411N;	PF00069;PS00005;PS00107;PS01351;PS50011
LOC_Os03g11910.1	LOC_Os01g40610.1	Os.11419.1.S1_at	Os.24549.1.S1_at	-0.90937	0.0453152	DIP-411N~DIP-1915N;	PS00005;PS00007
LOC_Os03g11910.1	LOC_Os04g52690.1	Os.11419.1.S1_at	Os.25046.1.S1_at	-0.951417	0.0242915	DIP-411N~DIP-2704N;	PF00004;PS00005;PS00017;PS00674
LOC_Os03g11910.1	LOC_Os04g35700.1	Os.11419.1.S1_at	Os.27038.1.S1_at	-0.944798	0.0276008	DIP-411N~DIP-5728N;DIP-2254N~DIP-2436N;DIP-411N~DIP-2436N;	PF00069;PS00005;PS00107;PS50011
LOC_Os03g11910.1	LOC_Os08g10070.1	Os.11419.1.S1_at	Os.27059.1.S1_at	-0.996024	0.00198801	DIP-411N~DIP-60N;DIP-2254N~DIP-2436N;DIP-411N~DIP-2436N;DIP-2254N~DIP-548N;DIP-411N~DIP-548N;	PF00069;PS00005;PS00107;PS00108;PS50011
LOC_Os03g11910.1	LOC_Os04g21820.1	Os.11419.1.S1_at	Os.27099.1.S1_at	-0.941979	0.0290104	DIP-411N~DIP-5728N;DIP-2254N~DIP-548N;DIP-411N~DIP-548N;	PF00069;PS00005;PS00107;PS00108;PS50011
LOC_Os03g11910.1	LOC_Os08g39240.2	Os.11419.1.S1_at	Os.27559.1.S1_at	-0.996588	0.00170606	DIP-411N~DIP-5728N;DIP-2254N~DIP-548N;DIP-411N~DIP-548N;	PF07714;PS00005;PS00007;PS00107;PS00108;PS50011
LOC_Os03g11910.1	LOC_Os04g49510.3	Os.11419.1.S1_at	Os.282.1.S1_a_at	-0.923318	0.0383412	DIP-6541N~DIP-5656N;DIP-1717N~DIP-411N;DIP-411N~DIP-5656N;DIP-2321N~DIP-411N;DIP-2254N~DIP-1493N;DIP-2322N~DIP-411N;DIP-2254N~DIP-2510N;DIP-411N~DIP-712N;DIP-6316N~DIP-411N;	PF00036;PF00069;PS00005;PS00007;PS00018;PS00107;PS00108;PS50011;PS50222
LOC_Os03g11910.1	LOC_Os12g02250.1	Os.11419.1.S1_at	Os.28385.3.S1_at	-0.982558	0.00872083	DIP-411N~DIP-712N;	PF00069;PS00005;PS00007;PS00108;PS50011
LOC_Os03g11910.1	LOC_Os05g05780.1	Os.11419.1.S1_at	Os.2916.1.S1_at	-0.908771	0.0456145	DIP-6541N~DIP-3008N;DIP-6603N~DIP-411N;DIP-411N~DIP-3008N;	PF00271;PS00005;PS00007;PS51192;PS51194
LOC_Os03g11910.1	LOC_Os08g32960.1	Os.11419.1.S1_at	Os.31636.1.S1_at	-0.958955	0.0205225	DIP-411N~DIP-2764N;	PS00005
LOC_Os03g11910.1	LOC_Os03g50390.2	Os.11419.1.S1_at	Os.31906.1.S1_s_at	-0.989845	0.00507751	DIP-6541N~DIP-5656N;DIP-411N~DIP-5656N;DIP-2319N~DIP-2266N;DIP-2319N~DIP-411N;DIP-3817N~DIP-411N;DIP-6295N~DIP-411N;DIP-2322N~DIP-411N;	PF00069;PS00005;PS00007;PS00017;PS00108;PS50011
LOC_Os03g11910.1	LOC_Os02g57420.1	Os.11419.1.S1_at	Os.33791.1.S1_at	-0.999989	5.52645e-06	DIP-411N~DIP-5728N;DIP-2321N~DIP-411N;DIP-411N~DIP-1566N;	PF00069;PS00005;PS00107;PS50011
LOC_Os03g11910.1	LOC_Os03g17980.1	Os.11419.1.S1_at	Os.338.1.S1_x_at	-0.962099	0.0189505	DIP-411N~DIP-5728N;DIP-2321N~DIP-411N;DIP-1772N~DIP-2254N;DIP-411N~DIP-1772N;DIP-2322N~DIP-411N;DIP-411N~DIP-1557N;DIP-411N~DIP-712N;DIP-2254N~DIP-548N;DIP-411N~DIP-548N;DIP-6430N~DIP-411N;	PF00069;PS00005;PS00007;PS00107;PS00108;PS50011
LOC_Os03g11910.1	LOC_Os09g10940.1	Os.11419.1.S1_at	Os.3429.1.S1_x_at	-0.945555	0.0272226	DIP-411N~DIP-755N;DIP-3801N~DIP-2254N;DIP-2019N~DIP-411N;	PF00071;PS00005;PS00017;PS51419
LOC_Os03g11910.1	LOC_Os10g30520.1	Os.11419.1.S1_at	Os.34773.1.S1_at	-0.957014	0.0214929	DIP-411N~DIP-755N;DIP-3801N~DIP-2254N;DIP-2019N~DIP-411N;	PF00071;PS00005;PS00017;PS00675;PS51419
LOC_Os03g11910.1	LOC_Os11g26910.1	Os.11419.1.S1_at	Os.37924.1.S1_x_at	-0.935912	0.0320439	DIP-2266N~DIP-1236N;DIP-1236N~DIP-6541N;	PS00005;PS00017
LOC_Os03g11910.1	LOC_Os03g25070.1	Os.11419.1.S1_at	Os.38188.1.A1_at	-0.916213	0.0418935	DIP-411N~DIP-5728N;DIP-2321N~DIP-411N;DIP-1772N~DIP-2254N;DIP-411N~DIP-1772N;DIP-2254N~DIP-675N;DIP-411N~DIP-675N;DIP-2322N~DIP-411N;	PF00069;PS00005;PS00007;PS00107;PS00108;PS50011
LOC_Os03g11910.1	LOC_Os01g50770.1	Os.11419.1.S1_at	Os.38379.1.S1_at	-0.967277	0.0163613	DIP-2266N~DIP-1198N;DIP-3916N~DIP-1198N;DIP-1198N~DIP-411N;DIP-3916N~DIP-5448N;DIP-2254N~DIP-5448N;DIP-5448N~DIP-411N;	PS00005;PS00007
LOC_Os03g11910.1	LOC_Os01g27020.5	Os.11419.1.S1_at	Os.4023.1.S1_at	-0.976948	0.011526	DIP-411N~DIP-60N;DIP-2254N~DIP-1493N;DIP-6295N~DIP-411N;DIP-411N~DIP-1566N;DIP-6316N~DIP-411N;	PF00069;PS00005;PS00007;PS00107;PS00108;PS50011
LOC_Os03g11910.1	LOC_Os10g32970.1	Os.11419.1.S1_at	Os.415.1.S1_at	-0.951506	0.0242468	DIP-2266N~DIP-1223N;DIP-1223N~DIP-2254N;DIP-1223N~DIP-411N;	PS00005;PS00007
LOC_Os03g11910.1	LOC_Os04g45920.1	Os.11419.1.S1_at	Os.46958.1.S1_at	-0.969641	0.0151796	DIP-2254N~DIP-1493N;DIP-2254N~DIP-2436N;DIP-411N~DIP-2436N;	PF00069;PS00005;PS00107;PS00108;PS50011
LOC_Os03g11910.1	LOC_Os08g35220.1	Os.11419.1.S1_at	Os.4787.1.S1_s_at	-0.95365	0.0231751	DIP-411N~DIP-5728N;DIP-411N~DIP-60N;DIP-2254N~DIP-1493N;DIP-6295N~DIP-411N;DIP-411N~DIP-1566N;DIP-411N~DIP-712N;DIP-6316N~DIP-411N;	PF00069;PS00005;PS00007;PS00107;PS00108;PS50011
LOC_Os03g11910.1	LOC_Os02g30900.1	Os.11419.1.S1_at	Os.49382.1.S1_at	-0.972381	0.0138097	DIP-2254N~DIP-2436N;DIP-411N~DIP-2436N;DIP-2254N~DIP-548N;DIP-411N~DIP-548N;	PF00069;PS00005;PS00107;PS00108;PS50011
LOC_Os03g11910.1	LOC_Os02g53040.1	Os.11419.1.S1_at	Os.49384.1.A1_at	-0.954712	0.0226439	DIP-411N~DIP-5728N;DIP-411N~DIP-1447N;DIP-2368N~DIP-2266N;DIP-2254N~DIP-2368N;DIP-2368N~DIP-411N;DIP-2322N~DIP-411N;DIP-2254N~DIP-2436N;DIP-411N~DIP-2436N;DIP-411N~DIP-712N;	PF00069;PS00005;PS50011
LOC_Os03g11910.1	LOC_Os11g06780.1	Os.11419.1.S1_at	Os.51809.1.S1_at	-0.924158	0.0379209	DIP-411N~DIP-1447N;DIP-2254N~DIP-1493N;DIP-6295N~DIP-411N;DIP-2322N~DIP-411N;DIP-2254N~DIP-2436N;DIP-411N~DIP-2436N;DIP-411N~DIP-712N;	PF00069;PS00005;PS00007;PS00107;PS00108;PS50011
LOC_Os03g11910.1	LOC_Os02g43430.1	Os.11419.1.S1_at	Os.51823.1.S1_at	-0.991668	0.00416601	DIP-2254N~DIP-1493N;	PF07714;PS00005;PS00107;PS00108;PS50011
LOC_Os03g11910.1	LOC_Os04g41310.2	Os.11419.1.S1_at	Os.52201.1.S1_at	-0.945869	0.0270654	DIP-411N~DIP-1447N;	PF07714;PS00005;PS00007;PS00107;PS50011
LOC_Os03g11910.1	LOC_Os12g42060.1	Os.11419.1.S1_at	Os.52437.1.S1_at	-0.935882	0.0320591	DIP-411N~DIP-5728N;	PF00069;PS00005;PS00007;PS00107;PS00108;PS50011
LOC_Os03g11910.1	LOC_Os04g42480.1	Os.11419.1.S1_at	Os.52652.1.S1_at	-0.988334	0.00583317	DIP-411N~DIP-1447N;DIP-6295N~DIP-411N;	PF00069;PS00005;PS00108;PS50011
LOC_Os03g11910.1	LOC_Os04g58250.1	Os.11419.1.S1_at	Os.53193.1.S1_at	-0.920359	0.0398205	DIP-411N~DIP-5728N;DIP-2321N~DIP-411N;DIP-2254N~DIP-1493N;DIP-2322N~DIP-411N;DIP-2254N~DIP-2436N;DIP-411N~DIP-2436N;DIP-411N~DIP-712N;DIP-2254N~DIP-548N;DIP-411N~DIP-548N;	PF00069;PS00005;PS00007;PS00107;PS00108;PS50011
LOC_Os03g11910.1	LOC_Os05g46000.1	Os.11419.1.S1_at	Os.54425.1.S1_at	-0.989112	0.00544389	DIP-411N~DIP-755N;DIP-3801N~DIP-2254N;DIP-2019N~DIP-411N;	PF00071;PS00005;PS00017;PS00675;PS51419
LOC_Os03g11910.1	LOC_Os05g43820.2	Os.11419.1.S1_at	Os.5650.1.S1_at	-0.941118	0.0294412	DIP-411N~DIP-755N;DIP-2019N~DIP-411N;	PF00071;PS00005;PS00017;PS51420
LOC_Os03g11910.1	LOC_Os05g04340.1	Os.11419.1.S1_at	Os.5678.2.S1_at	-0.975099	0.0124503	DIP-411N~DIP-5728N;DIP-411N~DIP-60N;DIP-2254N~DIP-1493N;DIP-2322N~DIP-411N;DIP-411N~DIP-1566N;DIP-411N~DIP-1374N;DIP-6316N~DIP-411N;	PF00069;PS00005;PS00007;PS00107;PS00108;PS50011
LOC_Os03g11910.1	LOC_Os02g53030.1	Os.11419.1.S1_at	Os.57338.1.S1_at	-0.94785	0.0260748	DIP-2254N~DIP-2436N;DIP-411N~DIP-2436N;	PF00069;PS00005;PS00107;PS50011
LOC_Os03g11910.1	LOC_Os03g03150.1	Os.11419.1.S1_at	Os.6063.1.S1_at	-0.947087	0.0264565	DIP-411N~DIP-5915N;	PS00005;PS00678
LOC_Os03g11910.1	LOC_Os01g43480.3	Os.11419.1.S1_at	Os.648.1.S1_at	-0.983674	0.00816294	DIP-411N~DIP-2704N;	PF00004;PS00005;PS00007;PS00017;PS00674
LOC_Os03g11910.1	LOC_Os01g10450.1	Os.11419.1.S1_at	Os.7304.1.S1_at	-0.977162	0.0114192	DIP-411N~DIP-5728N;	PF00069;PS00005;PS00007;PS00108;PS50011
LOC_Os03g11910.1	LOC_Os03g02390.1	Os.11419.1.S1_at	Os.7624.1.S1_at	-0.937599	0.0312004	DIP-411N~DIP-2451N;	PS00005;PS00007
LOC_Os03g11910.1	LOC_Os06g49430.1	Os.11419.1.S1_at	Os.7913.1.S1_a_at	-0.909211	0.0453946	DIP-411N~DIP-4610N;DIP-411N~DIP-60N;DIP-2254N~DIP-1493N;DIP-411N~DIP-1566N;DIP-411N~DIP-1374N;DIP-6316N~DIP-411N;	PF00069;PS00005;PS00007;PS00107;PS01351;PS50011
LOC_Os03g11910.1	LOC_Os02g07790.1	Os.11419.1.S1_at	Os.8323.1.S1_a_at	-0.992571	0.00371428	DIP-411N~DIP-5728N;DIP-411N~DIP-1447N;DIP-411N~DIP-712N;DIP-2254N~DIP-548N;DIP-411N~DIP-548N;	PF07714;PS00005;PS00108;PS50011
LOC_Os03g11910.1	LOC_Os08g38320.1	Os.11419.1.S1_at	Os.8660.1.S1_at	-0.919973	0.0400133	DIP-6541N~DIP-5656N;DIP-411N~DIP-5656N;DIP-3817N~DIP-411N;DIP-2254N~DIP-548N;DIP-411N~DIP-548N;	PF00069;PS00005;PS00108;PS50011
LOC_Os03g11910.1	LOC_Os05g30870.1	Os.11419.1.S1_at	Os.8865.1.S1_x_at	-0.986789	0.00660567	DIP-2254N~DIP-2436N;DIP-411N~DIP-2436N;DIP-411N~DIP-712N;	PF00069;PF07714;PS00005;PS00107;PS00108;PS50011
LOC_Os03g11910.1	LOC_Os01g14860.4	Os.11419.1.S1_at	Os.9955.1.S1_a_at	-0.990713	0.00464341	DIP-6541N~DIP-5656N;DIP-411N~DIP-5656N;DIP-2321N~DIP-411N;DIP-411N~DIP-60N;DIP-2254N~DIP-1493N;DIP-2322N~DIP-411N;DIP-411N~DIP-1566N;DIP-411N~DIP-1374N;DIP-6316N~DIP-411N;	PF00069;PS00005;PS00007;PS00107;PS00108;PS50011
LOC_Os03g11910.1	LOC_Os03g09140.2	Os.11419.1.S1_at	OsAffx.12797.1.S1_s_at	-0.978912	0.0105441	DIP-411N~DIP-755N;DIP-3801N~DIP-2254N;DIP-2019N~DIP-411N;	PF00071;PS00005;PS00017;PS51419
LOC_Os03g11910.1	LOC_Os07g22840.1	Os.11419.1.S1_at	OsAffx.16365.1.S1_at	-0.978769	0.0106153	DIP-2266N~DIP-1373N;DIP-6541N~DIP-1373N;	PS00005
LOC_Os03g11910.1	LOC_Os11g38670.1	Os.11419.1.S1_at	OsAffx.19236.1.S1_at	-0.958954	0.0205229	DIP-411N~DIP-5628N;	PF00270;PF00271;PS00005;PS00007;PS00017;PS51192;PS51194;PS51195
LOC_Os03g11910.1	LOC_Os01g02750.1	Os.11419.1.S1_at	OsAffx.23090.1.S1_x_at	-0.94952	0.0252398	DIP-411N~DIP-1447N;	PF07714;PS00005;PS00007;PS00107;PS00108;PS50011
LOC_Os03g11910.1	LOC_Os06g17285.1	Os.11419.1.S1_at	OsAffx.27684.1.S1_s_at	-0.971479	0.0142604	DIP-411N~DIP-1447N;DIP-2254N~DIP-548N;DIP-411N~DIP-548N;DIP-411N~DIP-1374N;	PF07714;PS00005;PS00007;PS00108;PS50011
LOC_Os03g11910.1	LOC_Os06g47530.1	Os.11419.1.S1_at	OsAffx.28152.1.S1_s_at	-0.903985	0.0480073	DIP-2254N~DIP-2436N;DIP-411N~DIP-2436N;	PF00069;PS00005;PS00007;PS00107;PS00108;PS50011
LOC_Os03g11910.1	LOC_Os06g47470.1	Os.11419.1.S1_at	OsAffx.28152.2.S1_at	-0.933036	0.0334821	DIP-411N~DIP-5728N;DIP-411N~DIP-1447N;	PF00069;PS00005;PS00007;PS00107;PS00108;PS50011
LOC_Os03g11910.1	LOC_Os08g40200.1	Os.11419.1.S1_at	OsAffx.6092.1.S1_at	-0.971984	0.0140079	DIP-411N~DIP-557N;DIP-2266N~DIP-5850N;DIP-2254N~DIP-5850N;DIP-5850N~DIP-411N;	PS00005;PS00007;PS00125
LOC_Os02g21970.1	LOC_Os12g14070.1	Os.11446.1.S1_at	Os.7977.1.S1_at	-0.908223	0.0458886	DIP-802N~DIP-2254N;DIP-411N~DIP-802N;DIP-411N~DIP-2704N;DIP-411N~DIP-2704N;DIP-411N~DIP-1587N;	PF00004;PS00005;PS00007;PS00017;PS00674
LOC_Os02g41580.1	LOC_Os03g11910.1	Os.11473.1.A1_at	Os.11419.1.S1_at	-0.974722	0.012639	DIP-2322N~DIP-411N;DIP-2254N~DIP-548N;DIP-411N~DIP-548N;	PF00069;PS00005;PS00107;PS00108;PS50011
LOC_Os02g41580.1	LOC_Os02g02410.1	Os.11473.1.A1_at	Os.1311.1.S1_at	-0.997863	0.00106852	DIP-2322N~DIP-411N;DIP-2254N~DIP-548N;DIP-411N~DIP-548N;	PF00069;PS00005;PS00107;PS00108;PS50011
LOC_Os02g41580.1	LOC_Os03g02260.1	Os.11473.1.A1_at	Os.6308.1.S1_at	-0.994334	0.00283322	DIP-2322N~DIP-411N;DIP-2254N~DIP-548N;DIP-411N~DIP-548N;	PF00069;PS00005;PS00107;PS00108;PS50011
LOC_Os01g60410.1	LOC_Os03g11910.1	Os.11479.1.S1_at	Os.11419.1.S1_at	-0.915395	0.0423026	DIP-6583N~DIP-411N;	PF00179;PS00005;PS00183;PS50127
LOC_Os01g60410.1	LOC_Os02g02410.1	Os.11479.1.S1_at	Os.1311.1.S1_at	-0.96899	0.0155048	DIP-6583N~DIP-411N;	PF00179;PS00005;PS00183;PS50127
LOC_Os01g60410.1	LOC_Os05g38530.1	Os.11479.1.S1_at	Os.38581.1.S1_s_at	-0.921324	0.0393379	DIP-6583N~DIP-411N;	PF00179;PS00005;PS00183;PS50127
LOC_Os01g60410.1	LOC_Os03g02260.1	Os.11479.1.S1_at	Os.6308.1.S1_at	-0.993543	0.00322827	DIP-6583N~DIP-411N;	PF00179;PS00005;PS00183;PS50127
LOC_Os01g12730.1	LOC_Os03g11910.1	Os.11710.1.S1_at	Os.11419.1.S1_at	-0.969486	0.015257	DIP-3801N~DIP-2254N;DIP-2019N~DIP-411N;	PF00071;PS00005;PS00007;PS00017;PS00675;PS51419
LOC_Os01g12730.1	LOC_Os02g02410.1	Os.11710.1.S1_at	Os.1311.1.S1_at	-0.992446	0.00377686	DIP-3801N~DIP-2254N;DIP-2019N~DIP-411N;	PF00071;PS00005;PS00007;PS00017;PS00675;PS51419
LOC_Os01g12730.1	LOC_Os01g08560.1	Os.11710.1.S1_at	Os.5504.1.S1_at	-0.903722	0.048139	DIP-3801N~DIP-2254N;	PF00071;PS00005;PS00007;PS00017;PS00675;PS51419
LOC_Os01g12730.1	LOC_Os03g02260.1	Os.11710.1.S1_at	Os.6308.1.S1_at	-0.983302	0.00834886	DIP-3801N~DIP-2254N;DIP-2019N~DIP-411N;	PF00071;PS00005;PS00007;PS00017;PS00675;PS51419
LOC_Os03g55389.1	LOC_Os01g08560.1	Os.1175.1.S1_at	Os.5504.1.S1_at	-0.965732	0.0171339	DIP-6631N~DIP-4862N;DIP-2254N~DIP-1493N;	PF00069;PS00005;PS50011
LOC_Os03g55389.1	LOC_Os03g02260.1	Os.1175.1.S1_at	Os.6308.1.S1_at	-0.911711	0.0441447	DIP-6631N~DIP-4862N;DIP-411N~DIP-60N;DIP-2254N~DIP-1493N;DIP-6295N~DIP-411N;DIP-411N~DIP-1566N;	PF00069;PS00005;PS50011
LOC_Os02g39010.1	LOC_Os01g08560.1	Os.11889.1.S1_at	Os.5504.1.S1_at	-0.942857	0.0285717	DIP-6631N~DIP-4862N;DIP-2254N~DIP-1493N;	PF00069;PS00005;PS00017;PS00108;PS50011
LOC_Os02g39010.1	LOC_Os03g02260.1	Os.11889.1.S1_at	Os.6308.1.S1_at	-0.981091	0.00945475	DIP-6631N~DIP-4862N;DIP-411N~DIP-60N;DIP-2254N~DIP-1493N;DIP-411N~DIP-1566N;	PF00069;PS00005;PS00017;PS00108;PS50011
LOC_Os07g41330.1	LOC_Os03g11910.1	Os.11994.1.S1_at	Os.11419.1.S1_at	-0.960203	0.0198986	DIP-2108N~DIP-411N;	PS00005;PS00017
LOC_Os07g41330.1	LOC_Os02g02410.1	Os.11994.1.S1_at	Os.1311.1.S1_at	-0.909282	0.0453591	DIP-2108N~DIP-411N;	PS00005;PS00017
LOC_Os07g41330.1	LOC_Os12g14070.1	Os.11994.1.S1_at	Os.7977.1.S1_at	-0.985682	0.00715889	DIP-2108N~DIP-411N;	PS00005;PS00017
LOC_Os01g64630.1	LOC_Os03g11910.1	Os.12067.1.S1_x_at	Os.11419.1.S1_at	-0.912362	0.0438191	DIP-2217N~DIP-2254N;DIP-411N~DIP-2217N;	PS00005;PS00007
LOC_Os01g64630.1	LOC_Os02g02410.1	Os.12067.1.S1_x_at	Os.1311.1.S1_at	-0.965528	0.0172362	DIP-2217N~DIP-2254N;DIP-411N~DIP-2217N;	PS00005;PS00007
LOC_Os01g64630.1	LOC_Os05g38530.1	Os.12067.1.S1_x_at	Os.38581.1.S1_s_at	-0.920532	0.0397338	DIP-2217N~DIP-2254N;DIP-411N~DIP-2217N;	PS00005;PS00007
LOC_Os01g64630.1	LOC_Os01g08560.1	Os.12067.1.S1_x_at	Os.5504.1.S1_at	-0.917588	0.0412059	DIP-2217N~DIP-2254N;	PS00005;PS00007
LOC_Os01g64630.1	LOC_Os03g02260.1	Os.12067.1.S1_x_at	Os.6308.1.S1_at	-0.995077	0.00246161	DIP-2217N~DIP-2254N;DIP-411N~DIP-2217N;	PS00005;PS00007
LOC_Os07g09680.1	LOC_Os03g11910.1	Os.12074.1.S1_at	Os.11419.1.S1_at	-0.989268	0.00536583	DIP-3801N~DIP-2254N;DIP-2019N~DIP-411N;
LOC_Os07g09680.1	LOC_Os02g02410.1	Os.12074.1.S1_at	Os.1311.1.S1_at	-0.959377	0.0203114	DIP-3801N~DIP-2254N;DIP-2019N~DIP-411N;
LOC_Os07g09680.1	LOC_Os12g14070.1	Os.12074.1.S1_at	Os.7977.1.S1_at	-0.977228	0.0113861	DIP-3801N~DIP-2254N;DIP-2019N~DIP-411N;
LOC_Os03g16110.1	LOC_Os03g11910.1	Os.12164.1.S1_at	Os.11419.1.S1_at	-0.908303	0.0458485	DIP-1336N~DIP-2254N;DIP-411N~DIP-557N;DIP-2266N~DIP-5850N;DIP-2254N~DIP-5850N;DIP-5850N~DIP-411N;	PS00005;PS00125
LOC_Os03g16110.1	LOC_Os02g02410.1	Os.12164.1.S1_at	Os.1311.1.S1_at	-0.964343	0.0178283	DIP-1336N~DIP-2254N;DIP-411N~DIP-557N;DIP-2266N~DIP-5850N;DIP-2254N~DIP-5850N;DIP-5850N~DIP-411N;	PS00005;PS00125
LOC_Os03g16110.1	LOC_Os05g38530.1	Os.12164.1.S1_at	Os.38581.1.S1_s_at	-0.928956	0.0355218	DIP-1336N~DIP-2254N;DIP-411N~DIP-557N;DIP-2266N~DIP-5850N;DIP-2254N~DIP-5850N;DIP-5850N~DIP-411N;	PS00005;PS00125
LOC_Os03g16110.1	LOC_Os01g08560.1	Os.12164.1.S1_at	Os.5504.1.S1_at	-0.934709	0.0326454	DIP-1336N~DIP-2254N;DIP-2266N~DIP-5850N;DIP-2254N~DIP-5850N;	PS00005;PS00125
LOC_Os03g16110.1	LOC_Os03g02260.1	Os.12164.1.S1_at	Os.6308.1.S1_at	-0.995016	0.00249186	DIP-1336N~DIP-2254N;DIP-411N~DIP-557N;DIP-2266N~DIP-5850N;DIP-2254N~DIP-5850N;DIP-5850N~DIP-411N;	PS00005;PS00125
LOC_Os03g16110.3	LOC_Os02g02410.1	Os.12164.2.S1_x_at	Os.1311.1.S1_at	-0.90481	0.047595	DIP-1336N~DIP-2254N;DIP-411N~DIP-557N;DIP-2266N~DIP-5850N;DIP-2254N~DIP-5850N;DIP-5850N~DIP-411N;
LOC_Os03g16110.3	LOC_Os05g38530.1	Os.12164.2.S1_x_at	Os.38581.1.S1_s_at	-0.921031	0.0394843	DIP-1336N~DIP-2254N;DIP-411N~DIP-557N;DIP-2266N~DIP-5850N;DIP-2254N~DIP-5850N;DIP-5850N~DIP-411N;
LOC_Os03g16110.3	LOC_Os01g08560.1	Os.12164.2.S1_x_at	Os.5504.1.S1_at	-0.991754	0.00412308	DIP-1336N~DIP-2254N;DIP-2266N~DIP-5850N;DIP-2254N~DIP-5850N;
LOC_Os03g16110.3	LOC_Os03g02260.1	Os.12164.2.S1_x_at	Os.6308.1.S1_at	-0.936918	0.0315408	DIP-1336N~DIP-2254N;DIP-411N~DIP-557N;DIP-2266N~DIP-5850N;DIP-2254N~DIP-5850N;DIP-5850N~DIP-411N;
LOC_Os02g43930.1	LOC_Os03g11910.1	Os.12175.1.S1_at	Os.11419.1.S1_at	-0.984467	0.00776674	DIP-2251N~DIP-2253N;DIP-2251N~DIP-2254N;DIP-7817N~DIP-2266N;DIP-7817N~DIP-2265N;DIP-3916N~DIP-7817N;DIP-2253N~DIP-7817N;	PF00226;PF00684;PF01556;PS00005;PS00007;PS00636;PS50076;PS51188
LOC_Os02g43930.1	LOC_Os02g02410.1	Os.12175.1.S1_at	Os.1311.1.S1_at	-0.999818	9.08338e-05	DIP-2251N~DIP-2253N;DIP-2251N~DIP-2254N;DIP-7817N~DIP-2266N;DIP-7817N~DIP-2265N;DIP-3916N~DIP-7817N;DIP-2253N~DIP-7817N;	PF00226;PF00684;PF01556;PS00005;PS00007;PS00636;PS50076;PS51188
LOC_Os02g43930.1	LOC_Os03g02260.1	Os.12175.1.S1_at	Os.6308.1.S1_at	-0.986655	0.00667235	DIP-2251N~DIP-2253N;DIP-2251N~DIP-2254N;DIP-7817N~DIP-2266N;DIP-7817N~DIP-2265N;DIP-3916N~DIP-7817N;DIP-2253N~DIP-7817N;	PF00226;PF00684;PF01556;PS00005;PS00007;PS00636;PS50076;PS51188
LOC_Os12g44000.1	LOC_Os03g11910.1	Os.12316.1.S1_at	Os.11419.1.S1_at	-0.957961	0.0210193	DIP-6583N~DIP-411N;	PF00179;PS00005;PS00007;PS50127
LOC_Os12g44000.1	LOC_Os02g02410.1	Os.12316.1.S1_at	Os.1311.1.S1_at	-0.984372	0.00781385	DIP-6583N~DIP-411N;	PF00179;PS00005;PS00007;PS50127
LOC_Os12g44000.1	LOC_Os03g02260.1	Os.12316.1.S1_at	Os.6308.1.S1_at	-0.976904	0.011548	DIP-6583N~DIP-411N;	PF00179;PS00005;PS00007;PS50127
LOC_Os05g38550.1	LOC_Os02g02410.1	Os.12586.1.S1_at	Os.1311.1.S1_at	-0.930849	0.0345753	DIP-6583N~DIP-411N;	PF00179;PS00005;PS00183;PS50127
LOC_Os05g38550.1	LOC_Os05g38530.1	Os.12586.1.S1_at	Os.38581.1.S1_s_at	-0.916887	0.0415565	DIP-6583N~DIP-411N;	PF00179;PS00005;PS00183;PS50127
LOC_Os05g38550.1	LOC_Os03g02260.1	Os.12586.1.S1_at	Os.6308.1.S1_at	-0.957191	0.0214045	DIP-6583N~DIP-411N;	PF00179;PS00005;PS00183;PS50127
LOC_Os10g29620.1	LOC_Os03g11910.1	Os.12663.1.S1_at	Os.11419.1.S1_at	-0.942859	0.0285704	DIP-2321N~DIP-411N;DIP-1772N~DIP-2254N;DIP-411N~DIP-1772N;	PF07714;PS00005;PS00107;PS00108;PS50011
LOC_Os10g29620.1	LOC_Os02g02410.1	Os.12663.1.S1_at	Os.1311.1.S1_at	-0.961475	0.0192624	DIP-2321N~DIP-411N;DIP-1772N~DIP-2254N;DIP-411N~DIP-1772N;	PF07714;PS00005;PS00107;PS00108;PS50011
LOC_Os10g29620.1	LOC_Os01g08560.1	Os.12663.1.S1_at	Os.5504.1.S1_at	-0.904336	0.0478321	DIP-1772N~DIP-2254N;	PF07714;PS00005;PS00107;PS00108;PS50011
LOC_Os10g29620.1	LOC_Os03g02260.1	Os.12663.1.S1_at	Os.6308.1.S1_at	-0.942366	0.0288169	DIP-2321N~DIP-411N;DIP-1772N~DIP-2254N;DIP-411N~DIP-1772N;	PF07714;PS00005;PS00107;PS00108;PS50011
LOC_Os07g06740.1	LOC_Os05g38530.1	Os.12665.1.S1_at	Os.38581.1.S1_s_at	-0.916867	0.0415665	DIP-2321N~DIP-411N;DIP-1772N~DIP-2254N;DIP-411N~DIP-1772N;DIP-2322N~DIP-411N;DIP-411N~DIP-1557N;	PF00036;PF00069;PS00005;PS00018;PS00107;PS00108;PS50011;PS50222
LOC_Os07g06740.1	LOC_Os01g08560.1	Os.12665.1.S1_at	Os.5504.1.S1_at	-0.991946	0.00402721	DIP-1772N~DIP-2254N;	PF00036;PF00069;PS00005;PS00018;PS00107;PS00108;PS50011;PS50222
LOC_Os07g06740.1	LOC_Os03g02260.1	Os.12665.1.S1_at	Os.6308.1.S1_at	-0.928381	0.0358096	DIP-2321N~DIP-411N;DIP-1772N~DIP-2254N;DIP-411N~DIP-1772N;DIP-2322N~DIP-411N;DIP-411N~DIP-1557N;	PF00036;PF00069;PS00005;PS00018;PS00107;PS00108;PS50011;PS50222
LOC_Os05g43840.1	LOC_Os03g11910.1	Os.12680.1.S1_at	Os.11419.1.S1_at	-0.944152	0.0279239	DIP-2321N~DIP-411N;DIP-1772N~DIP-2254N;DIP-411N~DIP-1772N;DIP-411N~DIP-60N;DIP-6295N~DIP-411N;DIP-2322N~DIP-411N;DIP-2254N~DIP-2436N;DIP-411N~DIP-2436N;DIP-411N~DIP-712N;DIP-2254N~DIP-548N;DIP-411N~DIP-548N;DIP-411N~DIP-5516N;	PF00069;PF03822;PS00005;PS00007;PS00107;PS00108;PS50011;PS50816
LOC_Os05g43840.1	LOC_Os12g14070.1	Os.12680.1.S1_at	Os.7977.1.S1_at	-0.997038	0.00148117	DIP-2321N~DIP-411N;DIP-1772N~DIP-2254N;DIP-411N~DIP-1772N;DIP-411N~DIP-60N;DIP-6295N~DIP-411N;DIP-2322N~DIP-411N;DIP-2254N~DIP-2436N;DIP-411N~DIP-2436N;DIP-411N~DIP-712N;DIP-2254N~DIP-548N;DIP-411N~DIP-548N;DIP-411N~DIP-5516N;	PF00069;PF03822;PS00005;PS00007;PS00107;PS00108;PS50011;PS50816
LOC_Os10g37190.1	LOC_Os03g11910.1	Os.12804.1.S1_at	Os.11419.1.S1_at	-0.938927	0.0305364	DIP-2322N~DIP-411N;	PF00069;PS00005;PS00107;PS00108;PS50011
LOC_Os10g37190.1	LOC_Os12g14070.1	Os.12804.1.S1_at	Os.7977.1.S1_at	-0.99693	0.00153477	DIP-2322N~DIP-411N;	PF00069;PS00005;PS00107;PS00108;PS50011
LOC_Os01g38950.1	LOC_Os01g08560.1	Os.12864.4.S1_x_at	Os.5504.1.S1_at	-0.977496	0.011252	DIP-719N~DIP-2266N;DIP-2254N~DIP-719N;	PF00069;PS00005;PS00007;PS00107;PS00108;PS50011
LOC_Os02g02410.1	LOC_Os02g21880.2	Os.1311.1.S1_at	Os.10889.1.S1_at	-0.962	0.0190001	DIP-411N~DIP-1915N;	PS00005;PS00007
LOC_Os02g02410.1	LOC_Os06g45300.1	Os.1311.1.S1_at	Os.11751.1.S1_a_at	-0.921303	0.0393483	DIP-411N~DIP-5728N;DIP-411N~DIP-1447N;DIP-411N~DIP-712N;DIP-2254N~DIP-548N;DIP-411N~DIP-548N;	PF07714;PS00005;PS00108;PS50011
LOC_Os02g02410.1	LOC_Os01g02040.2	Os.1311.1.S1_at	Os.11832.1.S1_at	-0.937406	0.031297	DIP-2254N~DIP-2436N;DIP-411N~DIP-2436N;	PF00069;PF07714;PS00005;PS00107;PS00108;PS50011
LOC_Os02g02410.1	LOC_Os02g39010.1	Os.1311.1.S1_at	Os.11889.1.S1_at	-0.976781	0.0116093	DIP-411N~DIP-60N;DIP-2254N~DIP-1493N;DIP-411N~DIP-1566N;	PF00069;PS00005;PS00017;PS00108;PS50011
LOC_Os02g02410.1	LOC_Os03g60870.1	Os.1311.1.S1_at	Os.12050.1.S1_a_at	-0.950305	0.0248474	DIP-411N~DIP-755N;DIP-3801N~DIP-2254N;DIP-2019N~DIP-411N;	PF00071;PS00005;PS00007;PS00017;PS00675;PS51419
LOC_Os02g02410.1	LOC_Os07g09680.2	Os.1311.1.S1_at	Os.12074.1.S1_at	-0.959377	0.0203114	DIP-411N~DIP-755N;DIP-3801N~DIP-2254N;DIP-2019N~DIP-411N;	PF00071;PS00005;PS00017;PS00675;PS51419
LOC_Os02g02410.1	LOC_Os03g59050.1	Os.1311.1.S1_at	Os.12218.1.S1_at	-0.985166	0.00741696	DIP-411N~DIP-5628N;	PF00270;PF00271;PS00005;PS00007;PS00017;PS51192;PS51194;PS51195
LOC_Os02g02410.1	LOC_Os07g13530.1	Os.1311.1.S1_at	Os.12233.1.S1_a_at	-0.9806	0.00970003	DIP-411N~DIP-755N;DIP-3801N~DIP-2254N;DIP-2019N~DIP-411N;	PF00071;PS00005;PS00007;PS00017;PS00675;PS51419
LOC_Os02g02410.1	LOC_Os01g13730.1	Os.1311.1.S1_at	Os.1228.2.S1_x_at	-0.991048	0.00447591	DIP-411N~DIP-746N;	PS00005;PS00007;PS00678
LOC_Os02g02410.1	LOC_Os02g11840.2	Os.1311.1.S1_at	Os.12356.1.S2_at	-0.931276	0.0343622	DIP-3916N~DIP-6468N;DIP-2254N~DIP-6468N;DIP-411N~DIP-6468N;	PS00005
LOC_Os02g02410.1	LOC_Os08g42580.4	Os.1311.1.S1_at	Os.12634.1.S1_at	-0.910614	0.0446931	DIP-2254N~DIP-2510N;DIP-411N~DIP-712N;	PF00069;PS00005;PS00007;PS00107;PS00108;PS50011
LOC_Os02g02410.1	LOC_Os09g08420.1	Os.1311.1.S1_at	Os.12648.1.S1_at	-0.945564	0.0272178	DIP-6541N~DIP-5656N;DIP-411N~DIP-5656N;DIP-2319N~DIP-2266N;DIP-2319N~DIP-411N;DIP-3817N~DIP-411N;	PF00069;PS00005;PS00108;PS50011
LOC_Os02g02410.1	LOC_Os04g51370.1	Os.1311.1.S1_at	Os.12653.1.S1_at	-0.929489	0.0352557	DIP-411N~DIP-1374N;	PF00069;PS00005;PS00107;PS00108;PS50011
LOC_Os02g02410.1	LOC_Os09g03620.1	Os.1311.1.S1_at	Os.12669.1.S1_at	-0.989362	0.00531885	DIP-411N~DIP-5728N;	PF07714;PS00005;PS00007;PS00107;PS00108;PS50011
LOC_Os02g02410.1	LOC_Os01g68320.1	Os.1311.1.S1_at	Os.12967.1.A1_a_at	-0.945125	0.0274375	DIP-411N~DIP-5628N;	PF00270;PF00271;PS00005;PS00007;PS00017;PS00039;PS51192;PS51194;PS51195
LOC_Os02g02410.1	LOC_Os03g49640.1	Os.1311.1.S1_at	Os.14595.1.S1_at	-0.968735	0.0156326	DIP-411N~DIP-1447N;DIP-2254N~DIP-2436N;DIP-411N~DIP-2436N;	PF00069;PS00005;PS00107;PS00108;PS50011
LOC_Os02g02410.1	LOC_Os02g48080.1	Os.1311.1.S1_at	Os.16139.1.S1_at	-0.963407	0.0182967	DIP-411N~DIP-5728N;DIP-2321N~DIP-411N;DIP-1772N~DIP-2254N;DIP-411N~DIP-1772N;DIP-411N~DIP-1447N;	PF07714;PS00005;PS00108;PS50011
LOC_Os02g02410.1	LOC_Os07g42940.5	Os.1311.1.S1_at	Os.16704.1.S1_at	-0.906107	0.0469464	DIP-411N~DIP-5728N;DIP-2321N~DIP-411N;DIP-1772N~DIP-2254N;DIP-411N~DIP-1772N;DIP-411N~DIP-60N;DIP-2254N~DIP-675N;DIP-411N~DIP-675N;DIP-411N~DIP-1447N;DIP-2254N~DIP-1493N;DIP-6295N~DIP-411N;DIP-2322N~DIP-411N;DIP-2254N~DIP-2436N;DIP-411N~DIP-2436N;DIP-411N~DIP-712N;DIP-2254N~DIP-548N;DIP-411N~DIP-548N;DIP-411N~DIP-6483N;DIP-6316N~DIP-411N;DIP-6430N~DIP-411N;	PF00069;PS00005;PS00007;PS00107;PS00108;PS50011
LOC_Os02g02410.1	LOC_Os03g02320.2	Os.1311.1.S1_at	Os.17312.2.S1_x_at	-0.988575	0.00571247	DIP-411N~DIP-5728N;	PF00069;PS00005;PS00007;PS00107;PS50011
LOC_Os02g02410.1	LOC_Os02g47410.1	Os.1311.1.S1_at	Os.17381.1.S1_at	-0.950653	0.0246733	DIP-411N~DIP-1374N;	PF00069;PS00005;PS00007;PS00107;PS00108;PS50011
LOC_Os02g02410.1	LOC_Os02g35010.1	Os.1311.1.S1_at	Os.17390.1.S1_at	-0.941649	0.0291754	DIP-411N~DIP-1447N;DIP-2254N~DIP-2436N;DIP-411N~DIP-2436N;	PF00069;PS00005;PS00107;PS50011
LOC_Os02g02410.1	LOC_Os07g31280.1	Os.1311.1.S1_at	Os.18100.1.S1_at	-0.94867	0.0256651	DIP-3916N~DIP-262N;	PS00005;PS00007
LOC_Os02g02410.1	LOC_Os01g02400.2	Os.1311.1.S1_at	Os.1977.1.S1_a_at	-0.903158	0.0484208	DIP-411N~DIP-1447N;DIP-2254N~DIP-1493N;	PF07714;PS00005;PS00007;PS00107;PS00108;PS50011
LOC_Os02g02410.1	LOC_Os01g19150.1	Os.1311.1.S1_at	Os.2068.1.S1_a_at	-0.952325	0.0238376	DIP-411N~DIP-5728N;DIP-411N~DIP-60N;DIP-2254N~DIP-1493N;DIP-411N~DIP-1566N;DIP-411N~DIP-1374N;DIP-6316N~DIP-411N;	PF00069;PS00005;PS00007;PS00107;PS00108;PS50011
LOC_Os02g02410.1	LOC_Os05g43570.1	Os.1311.1.S1_at	Os.21326.1.S1_at	-0.943946	0.028027	DIP-6541N~DIP-5656N;DIP-411N~DIP-5656N;DIP-2319N~DIP-2266N;DIP-2319N~DIP-411N;DIP-3817N~DIP-411N;DIP-6295N~DIP-411N;DIP-411N~DIP-712N;DIP-2254N~DIP-548N;DIP-411N~DIP-548N;	PF00069;PS00005;PS00007;PS00107;PS00108;PS50011
LOC_Os02g02410.1	LOC_Os03g15590.1	Os.1311.1.S1_at	Os.22416.1.S1_at	-0.994271	0.00286435	DIP-2266N~DIP-1223N;DIP-1223N~DIP-2254N;DIP-1223N~DIP-411N;	PS00005
LOC_Os02g02410.1	LOC_Os03g17550.1	Os.1311.1.S1_at	Os.23533.1.S1_at	-0.959152	0.0204239	DIP-411N~DIP-5728N;DIP-2254N~DIP-2436N;DIP-411N~DIP-2436N;	PF00069;PS00005;PS00107;PS50011
LOC_Os02g02410.1	LOC_Os02g04230.1	Os.1311.1.S1_at	Os.2356.1.S1_a_at	-0.974702	0.0126492	DIP-411N~DIP-60N;DIP-2254N~DIP-1493N;DIP-2322N~DIP-411N;DIP-411N~DIP-1566N;DIP-411N~DIP-1374N;DIP-6316N~DIP-411N;	PF00069;PS00005;PS00107;PS01351;PS50011
LOC_Os02g02410.1	LOC_Os11g10100.1	Os.1311.1.S1_at	Os.2444.1.S1_at	-0.933174	0.033413	DIP-411N~DIP-5728N;DIP-2321N~DIP-411N;DIP-2368N~DIP-2266N;DIP-2254N~DIP-2368N;DIP-2368N~DIP-411N;DIP-2322N~DIP-411N;DIP-2254N~DIP-2436N;DIP-411N~DIP-2436N;	PF00069;PS00005;PS00007;PS00107;PS50011
LOC_Os02g02410.1	LOC_Os04g52690.1	Os.1311.1.S1_at	Os.25046.1.S1_at	-0.952463	0.0237685	DIP-411N~DIP-2704N;	PF00004;PS00005;PS00017;PS00674
LOC_Os02g02410.1	LOC_Os08g44240.1	Os.1311.1.S1_at	Os.26966.1.A1_at	-0.913818	0.0430908	DIP-411N~DIP-2704N;	PF00004;PS00005;PS00007;PS00017;PS00674
LOC_Os02g02410.1	LOC_Os04g35700.1	Os.1311.1.S1_at	Os.27038.1.S1_at	-0.977032	0.011484	DIP-411N~DIP-5728N;DIP-2254N~DIP-2436N;DIP-411N~DIP-2436N;	PF00069;PS00005;PS00107;PS50011
LOC_Os02g02410.1	LOC_Os08g10070.1	Os.1311.1.S1_at	Os.27059.1.S1_at	-0.993503	0.00324851	DIP-411N~DIP-60N;DIP-2254N~DIP-2436N;DIP-411N~DIP-2436N;DIP-2254N~DIP-548N;DIP-411N~DIP-548N;	PF00069;PS00005;PS00107;PS00108;PS50011
LOC_Os02g02410.1	LOC_Os04g21820.1	Os.1311.1.S1_at	Os.27099.1.S1_at	-0.984117	0.00794167	DIP-411N~DIP-5728N;DIP-2254N~DIP-548N;DIP-411N~DIP-548N;	PF00069;PS00005;PS00107;PS00108;PS50011
LOC_Os02g02410.1	LOC_Os08g39240.2	Os.1311.1.S1_at	Os.27559.1.S1_at	-0.970932	0.0145339	DIP-411N~DIP-5728N;DIP-2254N~DIP-548N;DIP-411N~DIP-548N;	PF07714;PS00005;PS00007;PS00107;PS00108;PS50011
LOC_Os02g02410.1	LOC_Os04g49510.3	Os.1311.1.S1_at	Os.282.1.S1_a_at	-0.973578	0.0132108	DIP-6541N~DIP-5656N;DIP-1717N~DIP-411N;DIP-411N~DIP-5656N;DIP-2321N~DIP-411N;DIP-2254N~DIP-1493N;DIP-2322N~DIP-411N;DIP-2254N~DIP-2510N;DIP-411N~DIP-712N;DIP-6316N~DIP-411N;	PF00036;PF00069;PS00005;PS00007;PS00018;PS00107;PS00108;PS50011;PS50222
LOC_Os02g02410.1	LOC_Os12g02250.1	Os.1311.1.S1_at	Os.28385.3.S1_at	-0.942588	0.0287062	DIP-411N~DIP-712N;	PF00069;PS00005;PS00007;PS00108;PS50011
LOC_Os02g02410.1	LOC_Os05g05780.1	Os.1311.1.S1_at	Os.2916.1.S1_at	-0.964673	0.0176634	DIP-6541N~DIP-3008N;DIP-6603N~DIP-411N;DIP-411N~DIP-3008N;	PF00271;PS00005;PS00007;PS51192;PS51194
LOC_Os02g02410.1	LOC_Os08g32960.1	Os.1311.1.S1_at	Os.31636.1.S1_at	-0.901391	0.0493045	DIP-411N~DIP-2764N;	PS00005
LOC_Os02g02410.1	LOC_Os03g50390.2	Os.1311.1.S1_at	Os.31906.1.S1_s_at	-0.960748	0.0196258	DIP-6541N~DIP-5656N;DIP-411N~DIP-5656N;DIP-2319N~DIP-2266N;DIP-2319N~DIP-411N;DIP-3817N~DIP-411N;DIP-6295N~DIP-411N;DIP-2322N~DIP-411N;	PF00069;PS00005;PS00007;PS00017;PS00108;PS50011
LOC_Os02g02410.1	LOC_Os02g57420.1	Os.1311.1.S1_at	Os.33791.1.S1_at	-0.986094	0.00695292	DIP-411N~DIP-5728N;DIP-2321N~DIP-411N;DIP-411N~DIP-1566N;	PF00069;PS00005;PS00107;PS50011
LOC_Os02g02410.1	LOC_Os03g17980.1	Os.1311.1.S1_at	Os.338.1.S1_x_at	-0.918606	0.040697	DIP-411N~DIP-5728N;DIP-2321N~DIP-411N;DIP-1772N~DIP-2254N;DIP-411N~DIP-1772N;DIP-2322N~DIP-411N;DIP-411N~DIP-1557N;DIP-411N~DIP-712N;DIP-2254N~DIP-548N;DIP-411N~DIP-548N;DIP-6430N~DIP-411N;	PF00069;PS00005;PS00007;PS00107;PS00108;PS50011
LOC_Os02g02410.1	LOC_Os09g10940.1	Os.1311.1.S1_at	Os.3429.1.S1_x_at	-0.986151	0.00692441	DIP-411N~DIP-755N;DIP-3801N~DIP-2254N;DIP-2019N~DIP-411N;	PF00071;PS00005;PS00017;PS51419
LOC_Os02g02410.1	LOC_Os10g30520.1	Os.1311.1.S1_at	Os.34773.1.S1_at	-0.94374	0.02813	DIP-411N~DIP-755N;DIP-3801N~DIP-2254N;DIP-2019N~DIP-411N;	PF00071;PS00005;PS00017;PS00675;PS51419
LOC_Os02g02410.1	LOC_Os11g26910.1	Os.1311.1.S1_at	Os.37924.1.S1_x_at	-0.961674	0.019163	DIP-2266N~DIP-1236N;DIP-1236N~DIP-6541N;	PS00005;PS00017
LOC_Os02g02410.1	LOC_Os01g50770.1	Os.1311.1.S1_at	Os.38379.1.S1_at	-0.943473	0.0282637	DIP-2266N~DIP-1198N;DIP-3916N~DIP-1198N;DIP-1198N~DIP-411N;DIP-3916N~DIP-5448N;DIP-2254N~DIP-5448N;DIP-5448N~DIP-411N;	PS00005;PS00007
LOC_Os02g02410.1	LOC_Os01g27020.5	Os.1311.1.S1_at	Os.4023.1.S1_at	-0.965951	0.0170243	DIP-411N~DIP-60N;DIP-2254N~DIP-1493N;DIP-6295N~DIP-411N;DIP-411N~DIP-1566N;DIP-6316N~DIP-411N;	PF00069;PS00005;PS00007;PS00107;PS00108;PS50011
LOC_Os02g02410.1	LOC_Os04g52840.1	Os.1311.1.S1_at	Os.4555.1.S1_at	-0.947601	0.0261996	DIP-411N~DIP-1447N;	PF07714;PS00005;PS00107;PS00108;PS50011
LOC_Os02g02410.1	LOC_Os03g15770.1	Os.1311.1.S1_at	Os.45938.1.S1_at	-0.939062	0.0304689	DIP-411N~DIP-5728N;DIP-2254N~DIP-1493N;DIP-411N~DIP-712N;	PF00069;PS00005;PS00107;PS00108;PS50011
LOC_Os02g02410.1	LOC_Os04g45920.1	Os.1311.1.S1_at	Os.46958.1.S1_at	-0.993752	0.00312381	DIP-2254N~DIP-1493N;DIP-2254N~DIP-2436N;DIP-411N~DIP-2436N;	PF00069;PS00005;PS00107;PS00108;PS50011
LOC_Os02g02410.1	LOC_Os08g35220.1	Os.1311.1.S1_at	Os.4787.1.S1_s_at	-0.986926	0.00653703	DIP-411N~DIP-5728N;DIP-411N~DIP-60N;DIP-2254N~DIP-1493N;DIP-6295N~DIP-411N;DIP-411N~DIP-1566N;DIP-411N~DIP-712N;DIP-6316N~DIP-411N;	PF00069;PS00005;PS00007;PS00107;PS00108;PS50011
LOC_Os02g02410.1	LOC_Os06g45280.1	Os.1311.1.S1_at	Os.4929.1.S1_at	-0.910442	0.044779	DIP-411N~DIP-5728N;DIP-2321N~DIP-411N;DIP-2254N~DIP-548N;DIP-411N~DIP-548N;	PF00069;PS00005;PS00007;PS00107;PS00108;PS50011
LOC_Os02g02410.1	LOC_Os02g30900.1	Os.1311.1.S1_at	Os.49382.1.S1_at	-0.93597	0.032015	DIP-2254N~DIP-2436N;DIP-411N~DIP-2436N;DIP-2254N~DIP-548N;DIP-411N~DIP-548N;	PF00069;PS00005;PS00107;PS00108;PS50011
LOC_Os02g02410.1	LOC_Os02g53040.1	Os.1311.1.S1_at	Os.49384.1.A1_at	-0.972665	0.0136675	DIP-411N~DIP-5728N;DIP-411N~DIP-1447N;DIP-2368N~DIP-2266N;DIP-2254N~DIP-2368N;DIP-2368N~DIP-411N;DIP-2322N~DIP-411N;DIP-2254N~DIP-2436N;DIP-411N~DIP-2436N;DIP-411N~DIP-712N;	PF00069;PS00005;PS50011
LOC_Os02g02410.1	LOC_Os02g43430.1	Os.1311.1.S1_at	Os.51823.1.S1_at	-0.987481	0.00625952	DIP-2254N~DIP-1493N;	PF07714;PS00005;PS00107;PS00108;PS50011
LOC_Os02g02410.1	LOC_Os04g41310.2	Os.1311.1.S1_at	Os.52201.1.S1_at	-0.983239	0.00838043	DIP-411N~DIP-1447N;	PF07714;PS00005;PS00007;PS00107;PS50011
LOC_Os02g02410.1	LOC_Os12g42060.1	Os.1311.1.S1_at	Os.52437.1.S1_at	-0.935055	0.0324726	DIP-411N~DIP-5728N;	PF00069;PS00005;PS00007;PS00107;PS00108;PS50011
LOC_Os02g02410.1	LOC_Os04g42480.1	Os.1311.1.S1_at	Os.52652.1.S1_at	-0.987566	0.00621681	DIP-411N~DIP-1447N;DIP-6295N~DIP-411N;	PF00069;PS00005;PS00108;PS50011
LOC_Os02g02410.1	LOC_Os04g58250.1	Os.1311.1.S1_at	Os.53193.1.S1_at	-0.906601	0.0466994	DIP-411N~DIP-5728N;DIP-2321N~DIP-411N;DIP-2254N~DIP-1493N;DIP-2322N~DIP-411N;DIP-2254N~DIP-2436N;DIP-411N~DIP-2436N;DIP-411N~DIP-712N;DIP-2254N~DIP-548N;DIP-411N~DIP-548N;	PF00069;PS00005;PS00007;PS00107;PS00108;PS50011
LOC_Os02g02410.1	LOC_Os06g18830.1	Os.1311.1.S1_at	Os.53823.1.S1_at	-0.915231	0.0423845	DIP-6541N~DIP-5656N;DIP-411N~DIP-5656N;DIP-2319N~DIP-2266N;DIP-2319N~DIP-411N;DIP-3817N~DIP-411N;	PF00069;PS00005;PS00108;PS50011
LOC_Os02g02410.1	LOC_Os05g46000.1	Os.1311.1.S1_at	Os.54425.1.S1_at	-0.953071	0.0234643	DIP-411N~DIP-755N;DIP-3801N~DIP-2254N;DIP-2019N~DIP-411N;	PF00071;PS00005;PS00017;PS00675;PS51419
LOC_Os02g02410.1	LOC_Os05g43820.2	Os.1311.1.S1_at	Os.5650.1.S1_at	-0.962625	0.0186876	DIP-411N~DIP-755N;DIP-2019N~DIP-411N;	PF00071;PS00005;PS00017;PS51420
LOC_Os02g02410.1	LOC_Os05g04340.1	Os.1311.1.S1_at	Os.5678.2.S1_at	-0.93319	0.0334051	DIP-411N~DIP-5728N;DIP-411N~DIP-60N;DIP-2254N~DIP-1493N;DIP-2322N~DIP-411N;DIP-411N~DIP-1566N;DIP-411N~DIP-1374N;DIP-6316N~DIP-411N;	PF00069;PS00005;PS00007;PS00107;PS00108;PS50011
LOC_Os02g02410.1	LOC_Os02g53030.1	Os.1311.1.S1_at	Os.57338.1.S1_at	-0.901682	0.0491592	DIP-2254N~DIP-2436N;DIP-411N~DIP-2436N;	PF00069;PS00005;PS00107;PS50011
LOC_Os02g02410.1	LOC_Os01g50370.1	Os.1311.1.S1_at	Os.5940.1.S1_at	-0.932146	0.0339272	DIP-411N~DIP-5728N;DIP-2322N~DIP-411N;DIP-2254N~DIP-2436N;DIP-411N~DIP-2436N;DIP-411N~DIP-712N;	PF00069;PS00005;PS00107;PS00108;PS50011
LOC_Os02g02410.1	LOC_Os03g03150.1	Os.1311.1.S1_at	Os.6063.1.S1_at	-0.941515	0.0292427	DIP-411N~DIP-5915N;	PS00005;PS00678
LOC_Os02g02410.1	LOC_Os01g43480.3	Os.1311.1.S1_at	Os.648.1.S1_at	-0.963398	0.0183008	DIP-411N~DIP-2704N;	PF00004;PS00005;PS00007;PS00017;PS00674
LOC_Os02g02410.1	LOC_Os01g10450.1	Os.1311.1.S1_at	Os.7304.1.S1_at	-0.952034	0.0239831	DIP-411N~DIP-5728N;	PF00069;PS00005;PS00007;PS00108;PS50011
LOC_Os02g02410.1	LOC_Os03g02390.1	Os.1311.1.S1_at	Os.7624.1.S1_at	-0.978884	0.010558	DIP-411N~DIP-2451N;	PS00005;PS00007
LOC_Os02g02410.1	LOC_Os02g07790.1	Os.1311.1.S1_at	Os.8323.1.S1_a_at	-0.965606	0.017197	DIP-411N~DIP-5728N;DIP-411N~DIP-1447N;DIP-411N~DIP-712N;DIP-2254N~DIP-548N;DIP-411N~DIP-548N;	PF07714;PS00005;PS00108;PS50011
LOC_Os02g02410.1	LOC_Os08g38320.1	Os.1311.1.S1_at	Os.8660.1.S1_at	-0.931789	0.0341056	DIP-6541N~DIP-5656N;DIP-411N~DIP-5656N;DIP-3817N~DIP-411N;DIP-2254N~DIP-548N;DIP-411N~DIP-548N;	PF00069;PS00005;PS00108;PS50011
LOC_Os02g02410.1	LOC_Os05g30870.1	Os.1311.1.S1_at	Os.8865.1.S1_x_at	-0.94693	0.026535	DIP-2254N~DIP-2436N;DIP-411N~DIP-2436N;DIP-411N~DIP-712N;	PF00069;PF07714;PS00005;PS00107;PS00108;PS50011
LOC_Os02g02410.1	LOC_Os01g14860.4	Os.1311.1.S1_at	Os.9955.1.S1_a_at	-0.976188	0.011906	DIP-6541N~DIP-5656N;DIP-411N~DIP-5656N;DIP-2321N~DIP-411N;DIP-411N~DIP-60N;DIP-2254N~DIP-1493N;DIP-2322N~DIP-411N;DIP-411N~DIP-1566N;DIP-411N~DIP-1374N;DIP-6316N~DIP-411N;	PF00069;PS00005;PS00007;PS00107;PS00108;PS50011
LOC_Os02g02410.1	LOC_Os03g09140.2	Os.1311.1.S1_at	OsAffx.12797.1.S1_s_at	-0.932308	0.0338458	DIP-411N~DIP-755N;DIP-3801N~DIP-2254N;DIP-2019N~DIP-411N;	PF00071;PS00005;PS00017;PS51419
LOC_Os02g02410.1	LOC_Os07g22840.1	Os.1311.1.S1_at	OsAffx.16365.1.S1_at	-0.93344	0.0332801	DIP-2266N~DIP-1373N;DIP-6541N~DIP-1373N;	PS00005
LOC_Os02g02410.1	LOC_Os11g38670.1	Os.1311.1.S1_at	OsAffx.19236.1.S1_at	-0.923874	0.0380631	DIP-411N~DIP-5628N;	PF00270;PF00271;PS00005;PS00007;PS00017;PS51192;PS51194;PS51195
LOC_Os02g02410.1	LOC_Os01g02750.1	Os.1311.1.S1_at	OsAffx.23090.1.S1_x_at	-0.904696	0.0476521	DIP-411N~DIP-1447N;	PF07714;PS00005;PS00007;PS00107;PS00108;PS50011
LOC_Os02g02410.1	LOC_Os06g17285.1	Os.1311.1.S1_at	OsAffx.27684.1.S1_s_at	-0.987794	0.00610276	DIP-411N~DIP-1447N;DIP-2254N~DIP-548N;DIP-411N~DIP-548N;DIP-411N~DIP-1374N;	PF07714;PS00005;PS00007;PS00108;PS50011
LOC_Os02g02410.1	LOC_Os06g47530.1	Os.1311.1.S1_at	OsAffx.28152.1.S1_s_at	-0.94735	0.0263249	DIP-2254N~DIP-2436N;DIP-411N~DIP-2436N;	PF00069;PS00005;PS00007;PS00107;PS00108;PS50011
LOC_Os02g02410.1	LOC_Os08g40200.1	Os.1311.1.S1_at	OsAffx.6092.1.S1_at	-0.989641	0.00517946	DIP-411N~DIP-557N;DIP-2266N~DIP-5850N;DIP-2254N~DIP-5850N;DIP-5850N~DIP-411N;	PS00005;PS00007;PS00125
LOC_Os01g48280.1	LOC_Os03g11910.1	Os.14354.1.S1_at	Os.11419.1.S1_at	-0.995487	0.00225667	DIP-6583N~DIP-411N;	PF00179;PS00005;PS00183;PS50127
LOC_Os01g48280.1	LOC_Os02g02410.1	Os.14354.1.S1_at	Os.1311.1.S1_at	-0.991367	0.00431625	DIP-6583N~DIP-411N;	PF00179;PS00005;PS00183;PS50127
LOC_Os01g48280.1	LOC_Os03g02260.1	Os.14354.1.S1_at	Os.6308.1.S1_at	-0.962886	0.0185568	DIP-6583N~DIP-411N;	PF00179;PS00005;PS00183;PS50127
LOC_Os01g48280.1	LOC_Os12g14070.1	Os.14354.1.S1_at	Os.7977.1.S1_at	-0.939436	0.0302819	DIP-6583N~DIP-411N;	PF00179;PS00005;PS00183;PS50127
LOC_Os07g49150.1	LOC_Os03g11910.1	Os.144.1.S1_at	Os.11419.1.S1_at	-0.953076	0.0234618	DIP-802N~DIP-2254N;DIP-411N~DIP-802N;DIP-411N~DIP-2704N;DIP-411N~DIP-2704N;DIP-411N~DIP-1587N;	PF00004;PS00005;PS00017;PS00674
LOC_Os07g49150.1	LOC_Os02g02410.1	Os.144.1.S1_at	Os.1311.1.S1_at	-0.915505	0.0422475	DIP-802N~DIP-2254N;DIP-411N~DIP-802N;DIP-411N~DIP-2704N;DIP-411N~DIP-2704N;DIP-411N~DIP-1587N;	PF00004;PS00005;PS00017;PS00674
LOC_Os07g49150.1	LOC_Os12g14070.1	Os.144.1.S1_at	Os.7977.1.S1_at	-0.956237	0.0218816	DIP-802N~DIP-2254N;DIP-411N~DIP-802N;DIP-411N~DIP-2704N;DIP-411N~DIP-2704N;DIP-411N~DIP-1587N;	PF00004;PS00005;PS00017;PS00674
LOC_Os10g38950.1	LOC_Os03g02260.1	Os.15044.1.S1_at	Os.6308.1.S1_at	-0.910956	0.0445222	DIP-6631N~DIP-4862N;DIP-2321N~DIP-411N;DIP-411N~DIP-4610N;DIP-411N~DIP-60N;DIP-2254N~DIP-1493N;DIP-411N~DIP-1566N;DIP-6316N~DIP-411N;	PF00069;PS00005;PS00107;PS00108;PS01351;PS50011
LOC_Os07g07240.1	LOC_Os12g14070.1	Os.15220.1.S1_a_at	Os.7977.1.S1_at	-0.900158	0.0499208	DIP-6583N~DIP-411N;	PF00179;PS00005;PS00183;PS00678;PS50127
LOC_Os02g48080.1	LOC_Os01g08560.1	Os.16139.1.S1_at	Os.5504.1.S1_at	-0.94709	0.0264549	DIP-1772N~DIP-2254N;	PF07714;PS00005;PS00108;PS50011
LOC_Os07g42940.1	LOC_Os02g02410.1	Os.16704.1.S1_at	Os.1311.1.S1_at	-0.906107	0.0469464	DIP-2321N~DIP-411N;DIP-1772N~DIP-2254N;DIP-411N~DIP-1772N;DIP-6295N~DIP-411N;DIP-2322N~DIP-411N;DIP-411N~DIP-712N;DIP-2254N~DIP-548N;DIP-411N~DIP-548N;DIP-6430N~DIP-411N;
LOC_Os07g42940.2	LOC_Os03g02260.1	Os.16704.1.S1_at	Os.6308.1.S1_at	-0.928693	0.0356533	DIP-6631N~DIP-4862N;DIP-2321N~DIP-411N;DIP-1772N~DIP-2254N;DIP-411N~DIP-1772N;DIP-6295N~DIP-411N;DIP-2322N~DIP-411N;DIP-411N~DIP-1557N;DIP-2254N~DIP-2510N;DIP-411N~DIP-712N;DIP-2254N~DIP-548N;DIP-411N~DIP-548N;DIP-6430N~DIP-411N;
LOC_Os03g12390.1	LOC_Os01g08560.1	Os.16872.1.S1_at	Os.5504.1.S1_at	-0.915951	0.0420247	DIP-2368N~DIP-2266N;DIP-2254N~DIP-2368N;DIP-2368N~DIP-4862N;DIP-2254N~DIP-2436N;	PF00069;PS00107;PS00108;PS50011
LOC_Os03g06330.1	LOC_Os03g11910.1	Os.16915.1.S1_at	Os.11419.1.S1_at	-0.988232	0.00588403	DIP-2321N~DIP-411N;	PF07714;PS00005;PS00107;PS00108;PS50011
LOC_Os03g06330.1	LOC_Os02g02410.1	Os.16915.1.S1_at	Os.1311.1.S1_at	-0.985967	0.00701633	DIP-2321N~DIP-411N;	PF07714;PS00005;PS00107;PS00108;PS50011
LOC_Os03g06330.1	LOC_Os03g02260.1	Os.16915.1.S1_at	Os.6308.1.S1_at	-0.961915	0.0190424	DIP-2321N~DIP-411N;	PF07714;PS00005;PS00107;PS00108;PS50011
LOC_Os03g06330.1	LOC_Os12g14070.1	Os.16915.1.S1_at	Os.7977.1.S1_at	-0.929546	0.0352268	DIP-2321N~DIP-411N;	PF07714;PS00005;PS00107;PS00108;PS50011
LOC_Os04g54190.1	LOC_Os05g38530.1	Os.17555.1.S1_at	Os.38581.1.S1_s_at	-0.901153	0.0494237	DIP-1717N~DIP-411N;DIP-411N~DIP-5728N;DIP-2321N~DIP-411N;DIP-411N~DIP-1447N;DIP-2254N~DIP-1493N;DIP-6295N~DIP-411N;DIP-2254N~DIP-2436N;DIP-411N~DIP-2436N;	PF00069;PF07714;PS00005;PS00107;PS00108;PS50011
LOC_Os07g48090.1	LOC_Os12g14070.1	Os.17787.1.S1_at	Os.7977.1.S1_at	-0.977776	0.0111118	DIP-2321N~DIP-411N;DIP-2322N~DIP-411N;DIP-411N~DIP-712N;DIP-2254N~DIP-548N;DIP-411N~DIP-548N;	PF00069;PF03822;PS00005;PS00107;PS00108;PS50011;PS50816
LOC_Os08g25430.2	LOC_Os02g02410.1	Os.17809.1.S1_at	Os.1311.1.S1_at	-0.9002	0.0499002	DIP-2322N~DIP-411N;DIP-2254N~DIP-2436N;DIP-411N~DIP-2436N;	PF00069;PS00005;PS00007;PS00108;PS50011
LOC_Os08g25430.2	LOC_Os05g38530.1	Os.17809.1.S1_at	Os.38581.1.S1_s_at	-0.942677	0.0286613	DIP-2322N~DIP-411N;DIP-2254N~DIP-2436N;DIP-411N~DIP-2436N;	PF00069;PS00005;PS00007;PS00108;PS50011
LOC_Os08g25430.2	LOC_Os03g02260.1	Os.17809.1.S1_at	Os.6308.1.S1_at	-0.940722	0.0296388	DIP-2322N~DIP-411N;DIP-2254N~DIP-2436N;DIP-411N~DIP-2436N;	PF00069;PS00005;PS00007;PS00108;PS50011
LOC_Os09g29170.3	LOC_Os05g38530.1	Os.18351.1.S1_at	Os.38581.1.S1_s_at	-0.997298	0.00135103	DIP-1717N~DIP-411N;DIP-2321N~DIP-411N;DIP-1772N~DIP-2254N;DIP-411N~DIP-1772N;DIP-411N~DIP-1447N;DIP-2322N~DIP-411N;DIP-411N~DIP-1557N;DIP-411N~DIP-1566N;DIP-411N~DIP-712N;DIP-2254N~DIP-548N;DIP-411N~DIP-548N;DIP-6430N~DIP-411N;	PF00069;PS00005;PS00007;PS00107;PS00108;PS50011
LOC_Os09g29170.4	LOC_Os01g08560.1	Os.18351.1.S1_at	Os.5504.1.S1_at	-0.950009	0.0249954	DIP-2319N~DIP-2266N;DIP-2254N~DIP-1493N;DIP-2254N~DIP-2510N;DIP-2254N~DIP-2436N;DIP-2254N~DIP-548N;
LOC_Os02g43290.1	LOC_Os12g14070.1	Os.18692.1.S1_at	Os.7977.1.S1_at	-0.920569	0.0397154	DIP-6295N~DIP-411N;DIP-2254N~DIP-2436N;DIP-411N~DIP-2436N;DIP-2254N~DIP-548N;DIP-411N~DIP-548N;DIP-411N~DIP-5516N;	PF00069;PS00005;PS00108;PS50011
LOC_Os03g05470.1	LOC_Os02g02410.1	Os.18786.1.S1_at	Os.1311.1.S1_at	-0.942098	0.0289511	DIP-1717N~DIP-411N;DIP-411N~DIP-5728N;DIP-2322N~DIP-411N;DIP-411N~DIP-712N;DIP-2254N~DIP-548N;DIP-411N~DIP-548N;	PF00069;PS00005;PS00107;PS00108;PS50011
LOC_Os03g05470.1	LOC_Os05g38530.1	Os.18786.1.S1_at	Os.38581.1.S1_s_at	-0.950636	0.0246822	DIP-1717N~DIP-411N;DIP-411N~DIP-5728N;DIP-2322N~DIP-411N;DIP-411N~DIP-712N;DIP-2254N~DIP-548N;DIP-411N~DIP-548N;	PF00069;PS00005;PS00107;PS00108;PS50011
LOC_Os03g05470.1	LOC_Os03g02260.1	Os.18786.1.S1_at	Os.6308.1.S1_at	-0.984954	0.00752308	DIP-1717N~DIP-411N;DIP-411N~DIP-5728N;DIP-2322N~DIP-411N;DIP-411N~DIP-712N;DIP-2254N~DIP-548N;DIP-411N~DIP-548N;	PF00069;PS00005;PS00107;PS00108;PS50011
LOC_Os07g02350.1	LOC_Os05g38530.1	Os.1955.1.S1_at	Os.38581.1.S1_s_at	-0.927469	0.0362653	DIP-1235N~DIP-6541N;DIP-1235N~DIP-411N;DIP-411N~DIP-60N;DIP-6295N~DIP-411N;	PF00069;PS00005;PS00007;PS00107;PS00108;PS50011
LOC_Os03g43440.1	LOC_Os05g38530.1	Os.19815.1.S1_at	Os.38581.1.S1_s_at	-0.96366	0.0181702	DIP-2321N~DIP-411N;DIP-1772N~DIP-2254N;DIP-411N~DIP-1772N;DIP-411N~DIP-60N;DIP-2322N~DIP-411N;DIP-2254N~DIP-548N;DIP-411N~DIP-548N;	PF00069;PF03822;PS00005;PS00107;PS00108;PS50011;PS50816
LOC_Os03g43440.1	LOC_Os01g08560.1	Os.19815.1.S1_at	Os.5504.1.S1_at	-0.995519	0.00224044	DIP-6631N~DIP-4862N;DIP-1772N~DIP-2254N;DIP-2254N~DIP-548N;	PF00069;PF03822;PS00005;PS00107;PS00108;PS50011;PS50816
LOC_Os03g43440.1	LOC_Os03g02260.1	Os.19815.1.S1_at	Os.6308.1.S1_at	-0.944563	0.0277185	DIP-6631N~DIP-4862N;DIP-2321N~DIP-411N;DIP-1772N~DIP-2254N;DIP-411N~DIP-1772N;DIP-411N~DIP-60N;DIP-2322N~DIP-411N;DIP-2254N~DIP-548N;DIP-411N~DIP-548N;	PF00069;PF03822;PS00005;PS00107;PS00108;PS50011;PS50816
LOC_Os01g19150.4	LOC_Os03g11910.1	Os.2068.1.S1_a_at	Os.11419.1.S1_at	-0.901828	0.0490859	DIP-2321N~DIP-411N;DIP-1772N~DIP-2254N;DIP-411N~DIP-1772N;DIP-411N~DIP-4610N;DIP-411N~DIP-60N;DIP-411N~DIP-1447N;DIP-2254N~DIP-1493N;DIP-2322N~DIP-411N;DIP-411N~DIP-1566N;DIP-2254N~DIP-548N;DIP-411N~DIP-548N;DIP-411N~DIP-1374N;DIP-6316N~DIP-411N;
LOC_Os01g19150.4	LOC_Os02g02410.1	Os.2068.1.S1_a_at	Os.1311.1.S1_at	-0.952325	0.0238376	DIP-2321N~DIP-411N;DIP-1772N~DIP-2254N;DIP-411N~DIP-1772N;DIP-411N~DIP-4610N;DIP-411N~DIP-60N;DIP-411N~DIP-1447N;DIP-2254N~DIP-1493N;DIP-2322N~DIP-411N;DIP-411N~DIP-1566N;DIP-2254N~DIP-548N;DIP-411N~DIP-548N;DIP-411N~DIP-1374N;DIP-6316N~DIP-411N;
LOC_Os01g19150.4	LOC_Os01g08560.1	Os.2068.1.S1_a_at	Os.5504.1.S1_at	-0.968966	0.0155171	DIP-6631N~DIP-4862N;DIP-1772N~DIP-2254N;DIP-2254N~DIP-1493N;DIP-2254N~DIP-548N;
LOC_Os01g19150.4	LOC_Os03g02260.1	Os.2068.1.S1_a_at	Os.6308.1.S1_at	-0.967651	0.0161747	DIP-6631N~DIP-4862N;DIP-2321N~DIP-411N;DIP-1772N~DIP-2254N;DIP-411N~DIP-1772N;DIP-411N~DIP-4610N;DIP-411N~DIP-60N;DIP-411N~DIP-1447N;DIP-2254N~DIP-1493N;DIP-2322N~DIP-411N;DIP-411N~DIP-1566N;DIP-2254N~DIP-548N;DIP-411N~DIP-548N;DIP-411N~DIP-1374N;DIP-6316N~DIP-411N;
LOC_Os05g51560.1	LOC_Os03g11910.1	Os.21837.1.S1_at	Os.11419.1.S1_at	-0.921888	0.0390559	DIP-719N~DIP-2266N;DIP-2254N~DIP-719N;DIP-411N~DIP-719N;	PF00069;PS00005;PS00007;PS00107;PS00108;PS50011
LOC_Os05g51560.1	LOC_Os02g02410.1	Os.21837.1.S1_at	Os.1311.1.S1_at	-0.969922	0.0150391	DIP-719N~DIP-2266N;DIP-2254N~DIP-719N;DIP-411N~DIP-719N;	PF00069;PS00005;PS00007;PS00107;PS00108;PS50011
LOC_Os05g51560.1	LOC_Os01g08560.1	Os.21837.1.S1_at	Os.5504.1.S1_at	-0.957663	0.0211686	DIP-719N~DIP-2266N;DIP-2254N~DIP-719N;	PF00069;PS00005;PS00007;PS00107;PS00108;PS50011
LOC_Os05g51560.1	LOC_Os03g02260.1	Os.21837.1.S1_at	Os.6308.1.S1_at	-0.985587	0.00720657	DIP-719N~DIP-2266N;DIP-2254N~DIP-719N;DIP-411N~DIP-719N;	PF00069;PS00005;PS00007;PS00107;PS00108;PS50011
LOC_Os03g57940.4	LOC_Os03g11910.1	Os.21838.1.S1_at	Os.11419.1.S1_at	-0.984598	0.00770085	DIP-719N~DIP-2266N;DIP-2254N~DIP-719N;DIP-411N~DIP-719N;	PF00069;PS00005;PS00007;PS00107;PS00108;PS50011
LOC_Os03g57940.4	LOC_Os02g02410.1	Os.21838.1.S1_at	Os.1311.1.S1_at	-0.944274	0.027863	DIP-719N~DIP-2266N;DIP-2254N~DIP-719N;DIP-411N~DIP-719N;	PF00069;PS00005;PS00007;PS00107;PS00108;PS50011
LOC_Os03g57940.4	LOC_Os12g14070.1	Os.21838.1.S1_at	Os.7977.1.S1_at	-0.990616	0.00469187	DIP-719N~DIP-2266N;DIP-2254N~DIP-719N;DIP-411N~DIP-719N;	PF00069;PS00005;PS00007;PS00107;PS00108;PS50011
LOC_Os01g10150.1	LOC_Os03g11910.1	Os.2203.3.S1_x_at	Os.11419.1.S1_at	-0.904366	0.0478169	DIP-719N~DIP-2266N;DIP-2254N~DIP-719N;DIP-411N~DIP-719N;	PF00069;PS00005;PS00007;PS00108;PS50011
LOC_Os01g10150.1	LOC_Os02g02410.1	Os.2203.3.S1_x_at	Os.1311.1.S1_at	-0.929178	0.0354109	DIP-719N~DIP-2266N;DIP-2254N~DIP-719N;DIP-411N~DIP-719N;	PF00069;PS00005;PS00007;PS00108;PS50011
LOC_Os01g10150.1	LOC_Os01g08560.1	Os.2203.3.S1_x_at	Os.5504.1.S1_at	-0.915674	0.0421628	DIP-719N~DIP-2266N;DIP-2254N~DIP-719N;	PF00069;PS00005;PS00007;PS00108;PS50011
LOC_Os01g10150.1	LOC_Os03g02260.1	Os.2203.3.S1_x_at	Os.6308.1.S1_at	-0.91351	0.0432448	DIP-719N~DIP-2266N;DIP-2254N~DIP-719N;DIP-411N~DIP-719N;	PF00069;PS00005;PS00007;PS00108;PS50011
LOC_Os04g57220.1	LOC_Os03g11910.1	Os.22723.1.S1_a_at	Os.11419.1.S1_at	-0.922874	0.0385632	DIP-6583N~DIP-411N;	PF00179;PS00005;PS00183;PS50127
LOC_Os04g57220.1	LOC_Os02g02410.1	Os.22723.1.S1_a_at	Os.1311.1.S1_at	-0.969135	0.0154327	DIP-6583N~DIP-411N;	PF00179;PS00005;PS00183;PS50127
LOC_Os04g57220.1	LOC_Os03g02260.1	Os.22723.1.S1_a_at	Os.6308.1.S1_at	-0.982192	0.00890421	DIP-6583N~DIP-411N;	PF00179;PS00005;PS00183;PS50127
LOC_Os02g02830.1	LOC_Os03g11910.1	Os.22788.1.S1_at	Os.11419.1.S1_at	-0.986528	0.00673612	DIP-6583N~DIP-411N;	PF00179;PS00005;PS00183;PS50127
LOC_Os02g02830.1	LOC_Os02g02410.1	Os.22788.1.S1_at	Os.1311.1.S1_at	-0.947788	0.0261059	DIP-6583N~DIP-411N;	PF00179;PS00005;PS00183;PS50127
LOC_Os02g02830.1	LOC_Os12g14070.1	Os.22788.1.S1_at	Os.7977.1.S1_at	-0.989737	0.00513172	DIP-6583N~DIP-411N;	PF00179;PS00005;PS00183;PS50127
LOC_Os05g50190.1	LOC_Os03g11910.1	Os.22907.1.S1_at	Os.11419.1.S1_at	-0.900448	0.0497761	DIP-6295N~DIP-411N;	PF07714;PS00005;PS00108;PS50011
LOC_Os05g50190.1	LOC_Os12g14070.1	Os.22907.1.S1_at	Os.7977.1.S1_at	-0.983288	0.00835579	DIP-6295N~DIP-411N;	PF07714;PS00005;PS00108;PS50011
LOC_Os02g04230.1	LOC_Os01g08560.1	Os.2356.1.S1_a_at	Os.5504.1.S1_at	-0.947815	0.0260924	DIP-6631N~DIP-4862N;DIP-2254N~DIP-1493N;	PF00069;PS00005;PS00107;PS01351;PS50011
LOC_Os02g04230.1	LOC_Os03g02260.1	Os.2356.1.S1_a_at	Os.6308.1.S1_at	-0.994703	0.00264869	DIP-6631N~DIP-4862N;DIP-411N~DIP-60N;DIP-2254N~DIP-1493N;DIP-2322N~DIP-411N;DIP-411N~DIP-1566N;DIP-411N~DIP-1374N;DIP-6316N~DIP-411N;	PF00069;PS00005;PS00107;PS01351;PS50011
LOC_Os11g10100.1	LOC_Os01g08560.1	Os.2444.1.S1_at	Os.5504.1.S1_at	-0.973332	0.0133342	DIP-2368N~DIP-2266N;DIP-2254N~DIP-2368N;DIP-2368N~DIP-4862N;DIP-2254N~DIP-2436N;	PF00069;PS00005;PS00007;PS00107;PS50011
LOC_Os01g24060.1	LOC_Os12g14070.1	Os.24895.1.S1_at	Os.7977.1.S1_at	-0.937421	0.0312895	DIP-728N~DIP-411N;	PS00005
LOC_Os05g05160.1	LOC_Os01g08560.1	Os.26547.1.S1_at	Os.5504.1.S1_at	-0.995288	0.00235614	DIP-6631N~DIP-4862N;DIP-2254N~DIP-1493N;	PF00069;PS00005;PS00107;PS01351;PS50011
LOC_Os07g33110.1	LOC_Os05g38530.1	Os.2690.1.S1_a_at	Os.38581.1.S1_s_at	-0.988458	0.00577111	DIP-2321N~DIP-411N;DIP-1772N~DIP-2254N;DIP-411N~DIP-1772N;DIP-2322N~DIP-411N;	PF00036;PF00069;PS00005;PS00018;PS00107;PS00108;PS50011;PS50222
LOC_Os07g33110.1	LOC_Os01g08560.1	Os.2690.1.S1_a_at	Os.5504.1.S1_at	-0.942062	0.028969	DIP-1772N~DIP-2254N;	PF00036;PF00069;PS00005;PS00018;PS00107;PS00108;PS50011;PS50222
LOC_Os07g33110.1	LOC_Os03g02260.1	Os.2690.1.S1_a_at	Os.6308.1.S1_at	-0.937742	0.031129	DIP-2321N~DIP-411N;DIP-1772N~DIP-2254N;DIP-411N~DIP-1772N;DIP-2322N~DIP-411N;	PF00036;PF00069;PS00005;PS00018;PS00107;PS00108;PS50011;PS50222
LOC_Os03g03660.1	LOC_Os03g11910.1	Os.2691.1.S1_a_at	Os.11419.1.S1_at	-0.900171	0.0499143	DIP-2321N~DIP-411N;DIP-1772N~DIP-2254N;DIP-411N~DIP-1772N;DIP-2322N~DIP-411N;DIP-411N~DIP-712N;	PF00036;PF00069;PS00005;PS00007;PS00018;PS00107;PS00108;PS50011;PS50222
LOC_Os03g03660.1	LOC_Os02g02410.1	Os.2691.1.S1_a_at	Os.1311.1.S1_at	-0.958881	0.0205594	DIP-2321N~DIP-411N;DIP-1772N~DIP-2254N;DIP-411N~DIP-1772N;DIP-2322N~DIP-411N;DIP-411N~DIP-712N;	PF00036;PF00069;PS00005;PS00007;PS00018;PS00107;PS00108;PS50011;PS50222
LOC_Os03g03660.1	LOC_Os05g38530.1	Os.2691.1.S1_a_at	Os.38581.1.S1_s_at	-0.934867	0.0325665	DIP-2321N~DIP-411N;DIP-1772N~DIP-2254N;DIP-411N~DIP-1772N;DIP-2322N~DIP-411N;DIP-411N~DIP-712N;	PF00036;PF00069;PS00005;PS00007;PS00018;PS00107;PS00108;PS50011;PS50222
LOC_Os03g03660.1	LOC_Os01g08560.1	Os.2691.1.S1_a_at	Os.5504.1.S1_at	-0.934462	0.0327691	DIP-1772N~DIP-2254N;	PF00036;PF00069;PS00005;PS00007;PS00018;PS00107;PS00108;PS50011;PS50222
LOC_Os03g03660.1	LOC_Os03g02260.1	Os.2691.1.S1_a_at	Os.6308.1.S1_at	-0.992877	0.00356154	DIP-2321N~DIP-411N;DIP-1772N~DIP-2254N;DIP-411N~DIP-1772N;DIP-2322N~DIP-411N;DIP-411N~DIP-712N;	PF00036;PF00069;PS00005;PS00007;PS00018;PS00107;PS00108;PS50011;PS50222
LOC_Os01g04550.1	LOC_Os02g02410.1	Os.27011.1.A1_s_at	Os.1311.1.S1_at	-0.91473	0.0426352	DIP-1772N~DIP-2254N;DIP-411N~DIP-1772N;DIP-2322N~DIP-411N;DIP-411N~DIP-1566N;DIP-2254N~DIP-548N;DIP-411N~DIP-548N;	PF07714;PS00005;PS00007;PS00108;PS50011
LOC_Os01g04550.1	LOC_Os05g38530.1	Os.27011.1.A1_s_at	Os.38581.1.S1_s_at	-0.942762	0.0286192	DIP-1772N~DIP-2254N;DIP-411N~DIP-1772N;DIP-2322N~DIP-411N;DIP-411N~DIP-1566N;DIP-2254N~DIP-548N;DIP-411N~DIP-548N;	PF07714;PS00005;PS00007;PS00108;PS50011
LOC_Os01g04550.1	LOC_Os01g08560.1	Os.27011.1.A1_s_at	Os.5504.1.S1_at	-0.992651	0.00367433	DIP-1772N~DIP-2254N;DIP-2254N~DIP-548N;	PF07714;PS00005;PS00007;PS00108;PS50011
LOC_Os01g04550.1	LOC_Os03g02260.1	Os.27011.1.A1_s_at	Os.6308.1.S1_at	-0.952831	0.0235846	DIP-1772N~DIP-2254N;DIP-411N~DIP-1772N;DIP-2322N~DIP-411N;DIP-411N~DIP-1566N;DIP-2254N~DIP-548N;DIP-411N~DIP-548N;	PF07714;PS00005;PS00007;PS00108;PS50011
LOC_Os04g35700.2	LOC_Os01g08560.1	Os.27038.1.S1_at	Os.5504.1.S1_at	-0.933194	0.0334028	DIP-2368N~DIP-2266N;DIP-2254N~DIP-2368N;DIP-2368N~DIP-4862N;DIP-2254N~DIP-2436N;DIP-2254N~DIP-548N;
LOC_Os02g06570.1	LOC_Os01g08560.1	Os.27081.1.A1_at	Os.5504.1.S1_at	-0.987498	0.00625106	DIP-6631N~DIP-4862N;DIP-1772N~DIP-2254N;DIP-2254N~DIP-1493N;DIP-2254N~DIP-548N;	PF00069;PF03822;PS00005;PS00007;PS00107;PS00108;PS50011;PS50816
LOC_Os02g06570.1	LOC_Os03g02260.1	Os.27081.1.A1_at	Os.6308.1.S1_at	-0.923178	0.0384108	DIP-6631N~DIP-4862N;DIP-411N~DIP-5728N;DIP-2321N~DIP-411N;DIP-1772N~DIP-2254N;DIP-411N~DIP-1772N;DIP-411N~DIP-60N;DIP-411N~DIP-1447N;DIP-2254N~DIP-1493N;DIP-6295N~DIP-411N;DIP-2322N~DIP-411N;DIP-411N~DIP-1557N;DIP-411N~DIP-712N;DIP-2254N~DIP-548N;DIP-411N~DIP-548N;DIP-411N~DIP-5516N;	PF00069;PF03822;PS00005;PS00007;PS00107;PS00108;PS50011;PS50816
LOC_Os07g05620.1	LOC_Os02g02410.1	Os.27738.1.S1_at	Os.1311.1.S1_at	-0.935323	0.0323387	DIP-2321N~DIP-411N;DIP-1772N~DIP-2254N;DIP-411N~DIP-1772N;DIP-2322N~DIP-411N;DIP-411N~DIP-1557N;DIP-411N~DIP-712N;DIP-2254N~DIP-548N;DIP-411N~DIP-548N;DIP-411N~DIP-5516N;	PF00069;PF03822;PS00005;PS00007;PS00107;PS00108;PS50011;PS50816
LOC_Os07g05620.1	LOC_Os01g08560.1	Os.27738.1.S1_at	Os.5504.1.S1_at	-0.943119	0.0284405	DIP-6631N~DIP-4862N;DIP-1772N~DIP-2254N;DIP-2254N~DIP-548N;	PF00069;PF03822;PS00005;PS00007;PS00107;PS00108;PS50011;PS50816
LOC_Os07g05620.1	LOC_Os03g02260.1	Os.27738.1.S1_at	Os.6308.1.S1_at	-0.93211	0.0339448	DIP-6631N~DIP-4862N;DIP-2321N~DIP-411N;DIP-1772N~DIP-2254N;DIP-411N~DIP-1772N;DIP-2322N~DIP-411N;DIP-411N~DIP-1557N;DIP-411N~DIP-712N;DIP-2254N~DIP-548N;DIP-411N~DIP-548N;DIP-411N~DIP-5516N;	PF00069;PF03822;PS00005;PS00007;PS00107;PS00108;PS50011;PS50816
LOC_Os10g27050.1	LOC_Os05g38530.1	Os.27801.1.A1_at	Os.38581.1.S1_s_at	-0.994431	0.00278457	DIP-1336N~DIP-2254N;DIP-411N~DIP-557N;DIP-2266N~DIP-5850N;DIP-2254N~DIP-5850N;DIP-5850N~DIP-411N;	PS00005;PS00007;PS00125
LOC_Os10g27050.1	LOC_Os01g08560.1	Os.27801.1.A1_at	Os.5504.1.S1_at	-0.971513	0.0142433	DIP-1336N~DIP-2254N;DIP-2266N~DIP-5850N;DIP-2254N~DIP-5850N;	PS00005;PS00007;PS00125
LOC_Os10g27050.1	LOC_Os03g02260.1	Os.27801.1.A1_at	Os.6308.1.S1_at	-0.929685	0.0351573	DIP-1336N~DIP-2254N;DIP-411N~DIP-557N;DIP-2266N~DIP-5850N;DIP-2254N~DIP-5850N;DIP-5850N~DIP-411N;	PS00005;PS00007;PS00125
LOC_Os04g49510.1	LOC_Os03g11910.1	Os.282.1.S1_a_at	Os.11419.1.S1_at	-0.923318	0.0383412	DIP-2321N~DIP-411N;DIP-2322N~DIP-411N;DIP-411N~DIP-712N;
LOC_Os04g49510.1	LOC_Os02g02410.1	Os.282.1.S1_a_at	Os.1311.1.S1_at	-0.973578	0.0132108	DIP-2321N~DIP-411N;DIP-2322N~DIP-411N;DIP-411N~DIP-712N;
LOC_Os04g49510.1	LOC_Os05g38530.1	Os.282.1.S1_a_at	Os.38581.1.S1_s_at	-0.91247	0.0437652	DIP-2321N~DIP-411N;DIP-2322N~DIP-411N;DIP-411N~DIP-712N;
LOC_Os04g49510.4	LOC_Os01g08560.1	Os.282.1.S1_a_at	Os.5504.1.S1_at	-0.949157	0.0254216	DIP-2319N~DIP-2266N;DIP-2254N~DIP-2510N;
LOC_Os04g49510.1	LOC_Os03g02260.1	Os.282.1.S1_a_at	Os.6308.1.S1_at	-0.994373	0.00281331	DIP-2321N~DIP-411N;DIP-2322N~DIP-411N;DIP-411N~DIP-712N;
LOC_Os04g56110.1	LOC_Os03g11910.1	Os.28305.1.S1_at	Os.11419.1.S1_at	-0.950887	0.0245563	DIP-1772N~DIP-2254N;DIP-411N~DIP-1772N;DIP-411N~DIP-1447N;DIP-2254N~DIP-2436N;DIP-411N~DIP-2436N;	PF00069;PS00005;PS00107;PS00108;PS50011
LOC_Os04g56110.1	LOC_Os02g02410.1	Os.28305.1.S1_at	Os.1311.1.S1_at	-0.913113	0.0434435	DIP-1772N~DIP-2254N;DIP-411N~DIP-1772N;DIP-411N~DIP-1447N;DIP-2254N~DIP-2436N;DIP-411N~DIP-2436N;	PF00069;PS00005;PS00107;PS00108;PS50011
LOC_Os04g56110.1	LOC_Os12g14070.1	Os.28305.1.S1_at	Os.7977.1.S1_at	-0.954525	0.0227373	DIP-1772N~DIP-2254N;DIP-411N~DIP-1772N;DIP-411N~DIP-1447N;DIP-2254N~DIP-2436N;DIP-411N~DIP-2436N;	PF00069;PS00005;PS00107;PS00108;PS50011
LOC_Os06g09290.1	LOC_Os05g38530.1	Os.291.1.S1_at	Os.38581.1.S1_s_at	-0.989741	0.00512974	DIP-802N~DIP-2254N;DIP-411N~DIP-802N;DIP-411N~DIP-2704N;DIP-411N~DIP-2704N;DIP-411N~DIP-1587N;	PF00004;PS00005;PS00007;PS00017;PS00674
LOC_Os06g09290.1	LOC_Os01g08560.1	Os.291.1.S1_at	Os.5504.1.S1_at	-0.981186	0.00940704	DIP-802N~DIP-2254N;	PF00004;PS00005;PS00007;PS00017;PS00674
LOC_Os02g10640.1	LOC_Os01g08560.1	Os.292.1.S1_a_at	Os.5504.1.S1_at	-0.976422	0.011789	DIP-802N~DIP-2254N;	PF00004;PS00005;PS00007;PS00017;PS00674
LOC_Os10g42950.1	LOC_Os01g08560.1	Os.2989.1.S1_at	Os.5504.1.S1_at	-0.973814	0.0130929	DIP-6631N~DIP-4862N;DIP-2254N~DIP-1493N;	PF00069;PS00005;PS00007;PS00108;PS50011
LOC_Os02g11050.1	LOC_Os12g14070.1	Os.317.1.S1_at	Os.7977.1.S1_at	-0.952039	0.0239804	DIP-802N~DIP-2254N;DIP-411N~DIP-802N;DIP-411N~DIP-2704N;DIP-411N~DIP-2704N;DIP-411N~DIP-1587N;	PF00004;PS00005;PS00007;PS00017;PS00674
LOC_Os07g35340.3	LOC_Os03g02260.1	Os.31858.1.S1_at	Os.6308.1.S1_at	-0.940294	0.0298529	DIP-6631N~DIP-4862N;DIP-411N~DIP-5728N;DIP-1772N~DIP-2254N;DIP-411N~DIP-1772N;DIP-411N~DIP-1447N;DIP-2254N~DIP-1493N;DIP-2322N~DIP-411N;	PF00069;PS00005;PS00007;PS00107;PS00108;PS50011
LOC_Os01g50420.1	LOC_Os01g08560.1	Os.32366.1.S1_at	Os.5504.1.S1_at	-0.986187	0.00690651	DIP-2368N~DIP-2266N;DIP-2254N~DIP-2368N;DIP-2368N~DIP-4862N;DIP-2254N~DIP-2436N;	PF00069;PS00005;PS00107;PS00108;PS50011
LOC_Os03g60710.1	LOC_Os01g08560.1	Os.32445.1.S1_at	Os.5504.1.S1_at	-0.95283	0.023585	DIP-1772N~DIP-2254N;	PF00069;PS00005;PS00107;PS00108;PS50011
LOC_Os01g55450.1	LOC_Os03g11910.1	Os.32856.1.S2_at	Os.11419.1.S1_at	-0.967272	0.016364	DIP-2321N~DIP-411N;DIP-2319N~DIP-2266N;DIP-2319N~DIP-411N;DIP-3817N~DIP-411N;DIP-1772N~DIP-2254N;DIP-411N~DIP-1772N;DIP-6295N~DIP-411N;DIP-2322N~DIP-411N;DIP-411N~DIP-712N;DIP-2254N~DIP-548N;DIP-411N~DIP-548N;	PF00069;PF03822;PS00005;PS00007;PS00107;PS00108;PS50011;PS50816
LOC_Os01g55450.1	LOC_Os02g02410.1	Os.32856.1.S2_at	Os.1311.1.S1_at	-0.932841	0.0335796	DIP-2321N~DIP-411N;DIP-2319N~DIP-2266N;DIP-2319N~DIP-411N;DIP-3817N~DIP-411N;DIP-1772N~DIP-2254N;DIP-411N~DIP-1772N;DIP-6295N~DIP-411N;DIP-2322N~DIP-411N;DIP-411N~DIP-712N;DIP-2254N~DIP-548N;DIP-411N~DIP-548N;	PF00069;PF03822;PS00005;PS00007;PS00107;PS00108;PS50011;PS50816
LOC_Os01g55450.1	LOC_Os12g14070.1	Os.32856.1.S2_at	Os.7977.1.S1_at	-0.964238	0.0178808	DIP-2321N~DIP-411N;DIP-2319N~DIP-2266N;DIP-2319N~DIP-411N;DIP-3817N~DIP-411N;DIP-1772N~DIP-2254N;DIP-411N~DIP-1772N;DIP-6295N~DIP-411N;DIP-2322N~DIP-411N;DIP-411N~DIP-712N;DIP-2254N~DIP-548N;DIP-411N~DIP-548N;	PF00069;PF03822;PS00005;PS00007;PS00107;PS00108;PS50011;PS50816
LOC_Os02g57420.1	LOC_Os03g02260.1	Os.33791.1.S1_at	Os.6308.1.S1_at	-0.944937	0.0275314	DIP-6631N~DIP-4862N;DIP-411N~DIP-5728N;DIP-2321N~DIP-411N;DIP-411N~DIP-1566N;	PF00069;PS00005;PS00107;PS50011
LOC_Os10g41490.1	LOC_Os03g11910.1	Os.3401.1.S1_at	Os.11419.1.S1_at	-0.918571	0.0407147	DIP-2321N~DIP-411N;DIP-1772N~DIP-2254N;DIP-411N~DIP-1772N;DIP-2322N~DIP-411N;DIP-411N~DIP-1557N;DIP-411N~DIP-712N;DIP-2254N~DIP-548N;DIP-411N~DIP-548N;DIP-6430N~DIP-411N;	PF00069;PS00005;PS00007;PS00107;PS00108;PS50011
LOC_Os10g41490.1	LOC_Os02g02410.1	Os.3401.1.S1_at	Os.1311.1.S1_at	-0.950213	0.0248936	DIP-2321N~DIP-411N;DIP-1772N~DIP-2254N;DIP-411N~DIP-1772N;DIP-2322N~DIP-411N;DIP-411N~DIP-1557N;DIP-411N~DIP-712N;DIP-2254N~DIP-548N;DIP-411N~DIP-548N;DIP-6430N~DIP-411N;	PF00069;PS00005;PS00007;PS00107;PS00108;PS50011
LOC_Os10g41490.1	LOC_Os01g08560.1	Os.3401.1.S1_at	Os.5504.1.S1_at	-0.935167	0.0324167	DIP-1772N~DIP-2254N;DIP-2254N~DIP-548N;	PF00069;PS00005;PS00007;PS00107;PS00108;PS50011
LOC_Os10g41490.1	LOC_Os03g02260.1	Os.3401.1.S1_at	Os.6308.1.S1_at	-0.943561	0.0282197	DIP-2321N~DIP-411N;DIP-1772N~DIP-2254N;DIP-411N~DIP-1772N;DIP-2322N~DIP-411N;DIP-411N~DIP-1557N;DIP-411N~DIP-712N;DIP-2254N~DIP-548N;DIP-411N~DIP-548N;DIP-6430N~DIP-411N;	PF00069;PS00005;PS00007;PS00107;PS00108;PS50011
LOC_Os09g10940.1	LOC_Os01g08560.1	Os.3429.1.S1_x_at	Os.5504.1.S1_at	-0.916399	0.0418005	DIP-3801N~DIP-2254N;	PF00071;PS00005;PS00017;PS51419
LOC_Os09g33630.1	LOC_Os12g14070.1	Os.36979.1.S1_x_at	Os.7977.1.S1_at	-0.977514	0.0112429	DIP-1772N~DIP-2254N;DIP-411N~DIP-1772N;DIP-411N~DIP-712N;	PF00069;PF07714;PS00005;PS00107;PS00108;PS50011
LOC_Os07g22710.1	LOC_Os05g38530.1	Os.37974.1.S1_at	Os.38581.1.S1_s_at	-0.984755	0.00762274	DIP-2321N~DIP-411N;DIP-1772N~DIP-2254N;DIP-411N~DIP-1772N;DIP-2322N~DIP-411N;DIP-411N~DIP-1557N;	PF00036;PF00069;PS00005;PS00007;PS00018;PS00107;PS00108;PS50011;PS50222
LOC_Os07g22710.1	LOC_Os01g08560.1	Os.37974.1.S1_at	Os.5504.1.S1_at	-0.986263	0.00686869	DIP-1772N~DIP-2254N;	PF00036;PF00069;PS00005;PS00007;PS00018;PS00107;PS00108;PS50011;PS50222
LOC_Os07g22710.1	LOC_Os03g02260.1	Os.37974.1.S1_at	Os.6308.1.S1_at	-0.940435	0.0297823	DIP-2321N~DIP-411N;DIP-1772N~DIP-2254N;DIP-411N~DIP-1772N;DIP-2322N~DIP-411N;DIP-411N~DIP-1557N;	PF00036;PF00069;PS00005;PS00007;PS00018;PS00107;PS00108;PS50011;PS50222
LOC_Os05g38530.1	LOC_Os10g41520.1	Os.38581.1.S1_s_at	Os.11223.1.S1_at	-0.994969	0.0025154	DIP-3916N~DIP-262N;	PS00005;PS00007
LOC_Os05g38530.1	LOC_Os08g41340.1	Os.38581.1.S1_s_at	Os.11499.1.S1_at	-0.954873	0.0225637	DIP-411N~DIP-755N;DIP-3801N~DIP-2254N;DIP-2019N~DIP-411N;	PF00071;PS00005;PS00017;PS51419
LOC_Os05g38530.1	LOC_Os05g04520.1	Os.38581.1.S1_s_at	Os.11747.1.S1_at	-0.94787	0.0260649	DIP-2254N~DIP-548N;DIP-411N~DIP-548N;	PF07714;PS00005;PS00107;PS00108;PS50011
LOC_Os05g38530.1	LOC_Os03g55389.1	Os.38581.1.S1_s_at	Os.1175.1.S1_at	-0.998356	0.000821966	DIP-411N~DIP-60N;DIP-2254N~DIP-1493N;DIP-6295N~DIP-411N;DIP-411N~DIP-1566N;	PF00069;PS00005;PS50011
LOC_Os05g38530.1	LOC_Os01g68320.1	Os.38581.1.S1_s_at	Os.12967.1.A1_a_at	-0.928243	0.0358785	DIP-411N~DIP-5628N;	PF00270;PF00271;PS00005;PS00007;PS00017;PS00039;PS51192;PS51194;PS51195
LOC_Os05g38530.1	LOC_Os06g48750.1	Os.38581.1.S1_s_at	Os.139.1.S1_at	-0.999756	0.000122125	DIP-411N~DIP-5628N;	PF00270;PF00271;PS00005;PS00007;PS00017;PS00039;PS51192;PS51194;PS51195
LOC_Os05g38530.1	LOC_Os03g15570.1	Os.38581.1.S1_s_at	Os.15814.1.S1_at	-0.944331	0.0278345	DIP-411N~DIP-5728N;DIP-2321N~DIP-411N;DIP-411N~DIP-1447N;DIP-2368N~DIP-2266N;DIP-2254N~DIP-2368N;DIP-2368N~DIP-411N;DIP-2254N~DIP-1493N;DIP-2322N~DIP-411N;DIP-2254N~DIP-2436N;DIP-411N~DIP-2436N;DIP-411N~DIP-712N;	PF00069;PS00005;PS00107;PS00108;PS50011
LOC_Os05g38530.1	LOC_Os03g12390.1	Os.38581.1.S1_s_at	Os.16872.1.S1_at	-0.933325	0.0333377	DIP-411N~DIP-1447N;DIP-2368N~DIP-2266N;DIP-2254N~DIP-2368N;DIP-2368N~DIP-411N;DIP-2254N~DIP-2436N;DIP-411N~DIP-2436N;DIP-411N~DIP-712N;	PF00069;PS00107;PS00108;PS50011
LOC_Os05g38530.1	LOC_Os02g35010.1	Os.38581.1.S1_s_at	Os.17390.1.S1_at	-0.955744	0.0221281	DIP-411N~DIP-1447N;DIP-2254N~DIP-2436N;DIP-411N~DIP-2436N;	PF00069;PS00005;PS00107;PS50011
LOC_Os05g38530.1	LOC_Os04g54190.2	Os.38581.1.S1_s_at	Os.17555.1.S1_at	-0.901153	0.0494237	DIP-411N~DIP-5728N;DIP-2321N~DIP-411N;DIP-411N~DIP-1447N;DIP-6295N~DIP-411N;
LOC_Os05g38530.1	LOC_Os09g29170.4	Os.38581.1.S1_s_at	Os.18351.1.S1_at	-0.997298	0.00135103	DIP-6541N~DIP-5656N;DIP-411N~DIP-5656N;DIP-411N~DIP-5728N;DIP-2321N~DIP-411N;DIP-2319N~DIP-2266N;DIP-2319N~DIP-411N;DIP-3817N~DIP-411N;DIP-411N~DIP-1447N;DIP-2254N~DIP-1493N;DIP-6295N~DIP-411N;DIP-2322N~DIP-411N;DIP-2254N~DIP-2510N;DIP-2254N~DIP-2436N;DIP-411N~DIP-2436N;DIP-2254N~DIP-548N;DIP-411N~DIP-548N;DIP-411N~DIP-5516N;
LOC_Os05g38530.1	LOC_Os03g13520.1	Os.38581.1.S1_s_at	Os.19851.1.S1_at	-0.919522	0.040239	DIP-411N~DIP-2764N;	PS00005
LOC_Os05g38530.1	LOC_Os02g42590.1	Os.38581.1.S1_s_at	Os.20037.2.A1_at	-0.987317	0.00634162	DIP-2254N~DIP-1963N;DIP-1963N~DIP-411N;	PS00005;PS00678
LOC_Os05g38530.1	LOC_Os02g53750.1	Os.38581.1.S1_s_at	Os.22676.1.S1_at	-0.957682	0.0211588	DIP-411N~DIP-5728N;DIP-2254N~DIP-2436N;DIP-411N~DIP-2436N;	PF00069;PF07714;PS00005;PS00007;PS00108;PS50011
LOC_Os05g38530.1	LOC_Os01g01740.1	Os.38581.1.S1_s_at	Os.23182.1.S1_at	-0.966602	0.0166989	DIP-411N~DIP-5728N;	PF07714;PS00005;PS00108;PS50011
LOC_Os05g38530.1	LOC_Os02g03410.1	Os.38581.1.S1_s_at	Os.2355.1.S1_at	-0.966314	0.016843	DIP-411N~DIP-5728N;DIP-2321N~DIP-411N;DIP-2254N~DIP-675N;DIP-411N~DIP-675N;DIP-2322N~DIP-411N;DIP-411N~DIP-1557N;	PF00036;PF00069;PS00005;PS00007;PS00018;PS00107;PS00108;PS50011;PS50222
LOC_Os05g38530.1	LOC_Os02g04230.1	Os.38581.1.S1_s_at	Os.2356.1.S1_a_at	-0.910466	0.0447672	DIP-411N~DIP-60N;DIP-2254N~DIP-1493N;DIP-2322N~DIP-411N;DIP-411N~DIP-1566N;DIP-411N~DIP-1374N;DIP-6316N~DIP-411N;	PF00069;PS00005;PS00107;PS01351;PS50011
LOC_Os05g38530.1	LOC_Os11g10100.1	Os.38581.1.S1_s_at	Os.2444.1.S1_at	-0.960431	0.0197844	DIP-411N~DIP-5728N;DIP-2321N~DIP-411N;DIP-2368N~DIP-2266N;DIP-2254N~DIP-2368N;DIP-2368N~DIP-411N;DIP-2322N~DIP-411N;DIP-2254N~DIP-2436N;DIP-411N~DIP-2436N;	PF00069;PS00005;PS00007;PS00107;PS50011
LOC_Os05g38530.1	LOC_Os01g32660.1	Os.38581.1.S1_s_at	Os.2619.1.S1_at	-0.952223	0.0238887	DIP-411N~DIP-5728N;DIP-2321N~DIP-411N;DIP-1772N~DIP-2254N;DIP-411N~DIP-1772N;DIP-411N~DIP-1447N;DIP-2368N~DIP-2266N;DIP-2254N~DIP-2368N;DIP-2368N~DIP-411N;DIP-2254N~DIP-2436N;DIP-411N~DIP-2436N;DIP-411N~DIP-712N;DIP-6430N~DIP-411N;	PF00069;PS00005;PS00007;PS00107;PS00108;PS50011
LOC_Os05g38530.1	LOC_Os05g05160.1	Os.38581.1.S1_s_at	Os.26547.1.S1_at	-0.942925	0.0285376	DIP-411N~DIP-60N;DIP-2254N~DIP-1493N;DIP-411N~DIP-1566N;DIP-411N~DIP-1374N;DIP-6316N~DIP-411N;	PF00069;PS00005;PS00107;PS01351;PS50011
LOC_Os05g38530.1	LOC_Os02g57980.1	Os.38581.1.S1_s_at	Os.26581.1.S1_at	-0.991855	0.0040724	DIP-411N~DIP-5628N;	PF00270;PF00271;PS00005;PS00007;PS00017;PS51192;PS51194;PS51195
LOC_Os05g38530.1	LOC_Os08g44240.1	Os.38581.1.S1_s_at	Os.26966.1.A1_at	-0.946304	0.0268479	DIP-411N~DIP-2704N;	PF00004;PS00005;PS00007;PS00017;PS00674
LOC_Os05g38530.1	LOC_Os02g06570.1	Os.38581.1.S1_s_at	Os.27081.1.A1_at	-0.902238	0.048881	DIP-411N~DIP-5728N;DIP-2321N~DIP-411N;DIP-1772N~DIP-2254N;DIP-411N~DIP-1772N;DIP-411N~DIP-60N;DIP-411N~DIP-1447N;DIP-2254N~DIP-1493N;DIP-6295N~DIP-411N;DIP-2322N~DIP-411N;DIP-411N~DIP-1557N;DIP-411N~DIP-712N;DIP-2254N~DIP-548N;DIP-411N~DIP-548N;DIP-411N~DIP-5516N;	PF00069;PF03822;PS00005;PS00007;PS00107;PS00108;PS50011;PS50816
LOC_Os05g38530.1	LOC_Os02g11840.1	Os.38581.1.S1_s_at	Os.27549.1.S1_s_at	-0.988389	0.00580562	DIP-3916N~DIP-6468N;DIP-2254N~DIP-6468N;DIP-411N~DIP-6468N;
LOC_Os05g38530.1	LOC_Os04g49510.3	Os.38581.1.S1_s_at	Os.282.1.S1_a_at	-0.91247	0.0437652	DIP-6541N~DIP-5656N;DIP-1717N~DIP-411N;DIP-411N~DIP-5656N;DIP-2321N~DIP-411N;DIP-2254N~DIP-1493N;DIP-2322N~DIP-411N;DIP-2254N~DIP-2510N;DIP-411N~DIP-712N;DIP-6316N~DIP-411N;	PF00036;PF00069;PS00005;PS00007;PS00018;PS00107;PS00108;PS50011;PS50222
LOC_Os05g38530.1	LOC_Os05g01040.1	Os.38581.1.S1_s_at	Os.28975.1.S1_at	-0.993451	0.00327444	DIP-2254N~DIP-2436N;DIP-411N~DIP-2436N;DIP-2254N~DIP-548N;DIP-411N~DIP-548N;	PF07714;PS00005;PS00107;PS00108;PS50011
LOC_Os05g38530.1	LOC_Os05g05780.1	Os.38581.1.S1_s_at	Os.2916.1.S1_at	-0.928657	0.0356714	DIP-6541N~DIP-3008N;DIP-6603N~DIP-411N;DIP-411N~DIP-3008N;	PF00271;PS00005;PS00007;PS51192;PS51194
LOC_Os05g38530.1	LOC_Os07g35340.3	Os.38581.1.S1_s_at	Os.31858.1.S1_at	-0.953744	0.0231279	DIP-411N~DIP-5728N;DIP-1772N~DIP-2254N;DIP-411N~DIP-1772N;DIP-411N~DIP-1447N;DIP-2254N~DIP-1493N;DIP-2322N~DIP-411N;	PF00069;PS00005;PS00007;PS00107;PS00108;PS50011
LOC_Os05g38530.1	LOC_Os01g50420.1	Os.38581.1.S1_s_at	Os.32366.1.S1_at	-0.913633	0.0431834	DIP-411N~DIP-5728N;DIP-2368N~DIP-2266N;DIP-2254N~DIP-2368N;DIP-2368N~DIP-411N;DIP-2254N~DIP-2436N;DIP-411N~DIP-2436N;DIP-411N~DIP-712N;	PF00069;PS00005;PS00107;PS00108;PS50011
LOC_Os05g38530.1	LOC_Os03g60710.1	Os.38581.1.S1_s_at	Os.32445.1.S1_at	-0.991771	0.00411461	DIP-411N~DIP-5728N;DIP-2321N~DIP-411N;DIP-1772N~DIP-2254N;DIP-411N~DIP-1772N;DIP-411N~DIP-1566N;	PF00069;PS00005;PS00107;PS00108;PS50011
LOC_Os05g38530.1	LOC_Os07g22710.4	Os.38581.1.S1_s_at	Os.37974.1.S1_at	-0.984755	0.00762274	DIP-411N~DIP-5728N;DIP-2321N~DIP-411N;DIP-1772N~DIP-2254N;DIP-411N~DIP-1772N;DIP-2254N~DIP-675N;DIP-411N~DIP-675N;DIP-2368N~DIP-2266N;DIP-2254N~DIP-2368N;DIP-2368N~DIP-411N;DIP-2254N~DIP-1493N;DIP-6295N~DIP-411N;DIP-2322N~DIP-411N;DIP-411N~DIP-1557N;DIP-2254N~DIP-2510N;DIP-2254N~DIP-548N;DIP-411N~DIP-548N;
LOC_Os05g38530.1	LOC_Os03g17700.1	Os.38581.1.S1_s_at	Os.406.1.S1_a_at	-0.940187	0.0299066	DIP-411N~DIP-5728N;DIP-411N~DIP-4610N;DIP-411N~DIP-60N;DIP-411N~DIP-1447N;DIP-2254N~DIP-1493N;DIP-411N~DIP-1566N;DIP-411N~DIP-1374N;DIP-6316N~DIP-411N;	PF00069;PS00005;PS00007;PS00107;PS00108;PS01351;PS50011
LOC_Os05g38530.1	LOC_Os04g52840.1	Os.38581.1.S1_s_at	Os.4555.1.S1_at	-0.949191	0.0254044	DIP-411N~DIP-1447N;	PF07714;PS00005;PS00107;PS00108;PS50011
LOC_Os05g38530.1	LOC_Os03g15770.1	Os.38581.1.S1_s_at	Os.45938.1.S1_at	-0.957951	0.0210243	DIP-411N~DIP-5728N;DIP-2254N~DIP-1493N;DIP-411N~DIP-712N;	PF00069;PS00005;PS00107;PS00108;PS50011
LOC_Os05g38530.1	LOC_Os03g62600.1	Os.38581.1.S1_s_at	Os.49779.1.S1_at	-0.980179	0.00991035	DIP-411N~DIP-755N;DIP-3801N~DIP-2254N;DIP-2019N~DIP-411N;	PF00071;PS00005;PS00017;PS00675;PS51419
LOC_Os05g38530.1	LOC_Os04g51050.2	Os.38581.1.S1_s_at	Os.49780.1.S1_x_at	-0.964927	0.0175363	DIP-411N~DIP-5728N;DIP-411N~DIP-712N;	PF00069;PS00005;PS00107;PS00108;PS50011
LOC_Os05g38530.1	LOC_Os01g50410.1	Os.38581.1.S1_s_at	Os.5044.1.S1_at	-0.930614	0.034693	DIP-411N~DIP-5728N;DIP-2368N~DIP-2266N;DIP-2254N~DIP-2368N;DIP-2368N~DIP-411N;DIP-2322N~DIP-411N;DIP-2254N~DIP-2436N;DIP-411N~DIP-2436N;DIP-411N~DIP-712N;	PF00069;PS00005;PS00107;PS00108;PS50011
LOC_Os05g38530.1	LOC_Os12g41710.1	Os.38581.1.S1_s_at	Os.5238.1.S1_at	-0.998204	0.000897991	DIP-411N~DIP-5728N;DIP-411N~DIP-1447N;DIP-2254N~DIP-2436N;DIP-411N~DIP-2436N;DIP-2254N~DIP-548N;DIP-411N~DIP-548N;	PF07714;PS00005;PS00107;PS00108;PS50011
LOC_Os05g38530.1	LOC_Os11g17080.1	Os.38581.1.S1_s_at	Os.52734.1.S1_at	-0.963188	0.0184062	DIP-411N~DIP-4610N;DIP-411N~DIP-60N;DIP-2254N~DIP-1493N;DIP-2322N~DIP-411N;DIP-411N~DIP-1566N;DIP-411N~DIP-1374N;DIP-6316N~DIP-411N;	PF00069;PS00005;PS00107;PS01351;PS50011
LOC_Os05g38530.1	LOC_Os06g50920.1	Os.38581.1.S1_s_at	Os.53650.1.S1_at	-0.921844	0.039078	DIP-2254N~DIP-1493N;	PF07714;PS00005;PS00108;PS50011
LOC_Os05g38530.1	LOC_Os06g18830.1	Os.38581.1.S1_s_at	Os.53823.1.S1_at	-0.900298	0.0498508	DIP-6541N~DIP-5656N;DIP-411N~DIP-5656N;DIP-2319N~DIP-2266N;DIP-2319N~DIP-411N;DIP-3817N~DIP-411N;	PF00069;PS00005;PS00108;PS50011
LOC_Os05g38530.1	LOC_Os06g10160.1	Os.38581.1.S1_s_at	Os.55624.1.S1_at	-0.963079	0.0184604	DIP-411N~DIP-5728N;DIP-411N~DIP-1566N;DIP-2254N~DIP-2436N;DIP-411N~DIP-2436N;	PF07714;PS00005;PS00108;PS50011
LOC_Os05g38530.1	LOC_Os01g50370.1	Os.38581.1.S1_s_at	Os.5940.1.S1_at	-0.94702	0.02649	DIP-411N~DIP-5728N;DIP-2322N~DIP-411N;DIP-2254N~DIP-2436N;DIP-411N~DIP-2436N;DIP-411N~DIP-712N;	PF00069;PS00005;PS00107;PS00108;PS50011
LOC_Os05g38530.1	LOC_Os06g05520.1	Os.38581.1.S1_s_at	Os.8016.1.S1_a_at	-0.927718	0.0361411	DIP-411N~DIP-5728N;DIP-2321N~DIP-411N;DIP-411N~DIP-1447N;DIP-2368N~DIP-2266N;DIP-2254N~DIP-2368N;DIP-2368N~DIP-411N;DIP-2254N~DIP-2510N;DIP-411N~DIP-712N;DIP-411N~DIP-5516N;	PF00069;PS00005;PS00107;PS00108;PS50011
LOC_Os05g38530.1	LOC_Os02g13110.1	Os.38581.1.S1_s_at	Os.8042.1.S1_at	-0.998766	0.00061709	DIP-2266N~DIP-2281N;DIP-2281N~DIP-3916N;DIP-2254N~DIP-2281N;DIP-2281N~DIP-411N;	PS00005;PS00007;PS00678
LOC_Os05g38530.1	LOC_Os02g37830.1	Os.38581.1.S1_s_at	Os.8910.1.S1_at	-0.990609	0.00469534	DIP-411N~DIP-5728N;DIP-2321N~DIP-411N;DIP-411N~DIP-712N;	PF00069;PS00005;PS00107;PS00108;PS50011
LOC_Os05g38530.1	LOC_Os03g60530.1	Os.38581.1.S1_s_at	Os.9042.1.S1_at	-0.938629	0.0306853	DIP-411N~DIP-755N;DIP-3801N~DIP-2254N;DIP-2019N~DIP-411N;	PF00071;PS00005;PS00007;PS00017;PS00675;PS51419
LOC_Os05g38530.1	LOC_Os03g07430.1	Os.38581.1.S1_s_at	Os.9257.1.S1_at	-0.911334	0.0443329	DIP-411N~DIP-5728N;	PF07714;PS00005;PS00107;PS00108;PS50011
LOC_Os05g38530.1	LOC_Os02g54600.1	Os.38581.1.S1_s_at	Os.9331.1.S1_at	-0.980383	0.00980838	DIP-6541N~DIP-5656N;DIP-411N~DIP-5656N;DIP-411N~DIP-5728N;DIP-411N~DIP-1447N;DIP-2368N~DIP-2266N;DIP-2254N~DIP-2368N;DIP-2368N~DIP-411N;DIP-6295N~DIP-411N;DIP-2322N~DIP-411N;DIP-2254N~DIP-2510N;DIP-2254N~DIP-2436N;DIP-411N~DIP-2436N;DIP-411N~DIP-712N;	PF00069;PS00005;PS00107;PS00108;PS50011
LOC_Os01g27020.1	LOC_Os03g11910.1	Os.4023.1.S1_at	Os.11419.1.S1_at	-0.976948	0.011526	DIP-1772N~DIP-2254N;DIP-411N~DIP-1772N;DIP-411N~DIP-60N;DIP-2254N~DIP-1493N;DIP-411N~DIP-1566N;DIP-6316N~DIP-411N;
LOC_Os01g27020.1	LOC_Os02g02410.1	Os.4023.1.S1_at	Os.1311.1.S1_at	-0.965951	0.0170243	DIP-1772N~DIP-2254N;DIP-411N~DIP-1772N;DIP-411N~DIP-60N;DIP-2254N~DIP-1493N;DIP-411N~DIP-1566N;DIP-6316N~DIP-411N;
LOC_Os01g27020.1	LOC_Os03g02260.1	Os.4023.1.S1_at	Os.6308.1.S1_at	-0.919906	0.0400469	DIP-6631N~DIP-4862N;DIP-1772N~DIP-2254N;DIP-411N~DIP-1772N;DIP-411N~DIP-60N;DIP-2254N~DIP-1493N;DIP-411N~DIP-1566N;DIP-6316N~DIP-411N;
LOC_Os01g27020.1	LOC_Os12g14070.1	Os.4023.1.S1_at	Os.7977.1.S1_at	-0.933497	0.0332516	DIP-1772N~DIP-2254N;DIP-411N~DIP-1772N;DIP-411N~DIP-60N;DIP-2254N~DIP-1493N;DIP-411N~DIP-1566N;DIP-6316N~DIP-411N;
LOC_Os03g17700.1	LOC_Os03g02260.1	Os.406.1.S1_a_at	Os.6308.1.S1_at	-0.93818	0.0309101	DIP-6631N~DIP-4862N;DIP-411N~DIP-5728N;DIP-411N~DIP-4610N;DIP-411N~DIP-60N;DIP-411N~DIP-1447N;DIP-2254N~DIP-1493N;DIP-411N~DIP-1566N;DIP-411N~DIP-1374N;DIP-6316N~DIP-411N;	PF00069;PS00005;PS00007;PS00107;PS00108;PS01351;PS50011
LOC_Os01g47730.1	LOC_Os12g14070.1	Os.41776.1.S1_at	Os.7977.1.S1_at	-0.930335	0.0348323	DIP-3801N~DIP-2254N;DIP-2019N~DIP-411N;	PF00071;PS00005;PS00007;PS00017;PS00675;PS51419
LOC_Os02g37420.1	LOC_Os12g14070.1	Os.4187.1.S1_at	Os.7977.1.S1_at	-0.969951	0.0150244	DIP-3801N~DIP-2254N;DIP-2019N~DIP-411N;	PF00071;PS00005;PS00017;PS00675;PS51419
LOC_Os01g54100.1	LOC_Os03g11910.1	Os.42148.1.S1_x_at	Os.11419.1.S1_at	-0.95578	0.0221098	DIP-719N~DIP-2266N;DIP-2254N~DIP-719N;DIP-411N~DIP-719N;	PF00069;PS00005;PS00007;PS00107;PS00108;PS50011
LOC_Os01g54100.1	LOC_Os02g02410.1	Os.42148.1.S1_x_at	Os.1311.1.S1_at	-0.98726	0.00637024	DIP-719N~DIP-2266N;DIP-2254N~DIP-719N;DIP-411N~DIP-719N;	PF00069;PS00005;PS00007;PS00107;PS00108;PS50011
LOC_Os01g54100.1	LOC_Os01g08560.1	Os.42148.1.S1_x_at	Os.5504.1.S1_at	-0.924722	0.0376388	DIP-719N~DIP-2266N;DIP-2254N~DIP-719N;	PF00069;PS00005;PS00007;PS00107;PS00108;PS50011
LOC_Os01g54100.1	LOC_Os03g02260.1	Os.42148.1.S1_x_at	Os.6308.1.S1_at	-0.986365	0.00681747	DIP-719N~DIP-2266N;DIP-2254N~DIP-719N;DIP-411N~DIP-719N;	PF00069;PS00005;PS00007;PS00107;PS00108;PS50011
LOC_Os06g03940.1	LOC_Os03g11910.1	Os.4292.1.S2_at	Os.11419.1.S1_at	-0.917404	0.0412978	DIP-802N~DIP-2254N;DIP-411N~DIP-802N;DIP-411N~DIP-2704N;DIP-411N~DIP-2704N;DIP-411N~DIP-1587N;	PF00004;PS00005;PS00007;PS00017;PS00674
LOC_Os06g03940.1	LOC_Os12g14070.1	Os.4292.1.S2_at	Os.7977.1.S1_at	-0.991172	0.00441401	DIP-802N~DIP-2254N;DIP-411N~DIP-802N;DIP-411N~DIP-2704N;DIP-411N~DIP-2704N;DIP-411N~DIP-1587N;	PF00004;PS00005;PS00007;PS00017;PS00674
LOC_Os06g03682.1	LOC_Os03g11910.1	Os.4465.1.S1_a_at	Os.11419.1.S1_at	-0.969463	0.0152684	DIP-2321N~DIP-411N;DIP-1772N~DIP-2254N;DIP-411N~DIP-1772N;DIP-2254N~DIP-675N;DIP-411N~DIP-675N;DIP-2322N~DIP-411N;DIP-2254N~DIP-548N;DIP-411N~DIP-548N;DIP-411N~DIP-5516N;DIP-6430N~DIP-411N;	PF00069;PS00005;PS00107;PS00108;PS50011
LOC_Os06g03682.1	LOC_Os02g02410.1	Os.4465.1.S1_a_at	Os.1311.1.S1_at	-0.921695	0.0391526	DIP-2321N~DIP-411N;DIP-1772N~DIP-2254N;DIP-411N~DIP-1772N;DIP-2254N~DIP-675N;DIP-411N~DIP-675N;DIP-2322N~DIP-411N;DIP-2254N~DIP-548N;DIP-411N~DIP-548N;DIP-411N~DIP-5516N;DIP-6430N~DIP-411N;	PF00069;PS00005;PS00107;PS00108;PS50011
LOC_Os06g03682.1	LOC_Os12g14070.1	Os.4465.1.S1_a_at	Os.7977.1.S1_at	-0.98926	0.00537012	DIP-2321N~DIP-411N;DIP-1772N~DIP-2254N;DIP-411N~DIP-1772N;DIP-2254N~DIP-675N;DIP-411N~DIP-675N;DIP-2322N~DIP-411N;DIP-2254N~DIP-548N;DIP-411N~DIP-548N;DIP-411N~DIP-5516N;DIP-6430N~DIP-411N;	PF00069;PS00005;PS00107;PS00108;PS50011
LOC_Os03g44620.2	LOC_Os05g38530.1	Os.46241.1.S1_s_at	Os.38581.1.S1_s_at	-0.97304	0.0134798	DIP-2251N~DIP-2253N;DIP-2251N~DIP-2254N;DIP-7817N~DIP-2266N;DIP-7817N~DIP-2265N;DIP-3916N~DIP-7817N;DIP-2253N~DIP-7817N;	PF00226;PF00684;PF01556;PS00005;PS00007;PS00636;PS50076;PS51188
LOC_Os03g44620.2	LOC_Os01g08560.1	Os.46241.1.S1_s_at	Os.5504.1.S1_at	-0.991307	0.00434665	DIP-2251N~DIP-2253N;DIP-2251N~DIP-2254N;DIP-7817N~DIP-2266N;DIP-7817N~DIP-2265N;DIP-3916N~DIP-7817N;DIP-2253N~DIP-7817N;	PF00226;PF00684;PF01556;PS00005;PS00007;PS00636;PS50076;PS51188
LOC_Os03g44620.2	LOC_Os03g02260.1	Os.46241.1.S1_s_at	Os.6308.1.S1_at	-0.948718	0.0256412	DIP-2251N~DIP-2253N;DIP-2251N~DIP-2254N;DIP-7817N~DIP-2266N;DIP-7817N~DIP-2265N;DIP-3916N~DIP-7817N;DIP-2253N~DIP-7817N;	PF00226;PF00684;PF01556;PS00005;PS00007;PS00636;PS50076;PS51188
LOC_Os07g48100.1	LOC_Os03g11910.1	Os.4627.1.S1_x_at	Os.11419.1.S1_at	-0.943853	0.0280733	DIP-2321N~DIP-411N;DIP-1772N~DIP-2254N;DIP-411N~DIP-1772N;DIP-411N~DIP-60N;DIP-411N~DIP-1447N;DIP-2254N~DIP-1493N;DIP-6295N~DIP-411N;DIP-2322N~DIP-411N;DIP-411N~DIP-1557N;DIP-411N~DIP-1566N;DIP-411N~DIP-712N;DIP-2254N~DIP-548N;DIP-411N~DIP-548N;DIP-411N~DIP-5516N;	PF00069;PF03822;PS00005;PS00007;PS00107;PS00108;PS50011;PS50816
LOC_Os07g48100.1	LOC_Os02g02410.1	Os.4627.1.S1_x_at	Os.1311.1.S1_at	-0.961871	0.0190645	DIP-2321N~DIP-411N;DIP-1772N~DIP-2254N;DIP-411N~DIP-1772N;DIP-411N~DIP-60N;DIP-411N~DIP-1447N;DIP-2254N~DIP-1493N;DIP-6295N~DIP-411N;DIP-2322N~DIP-411N;DIP-411N~DIP-1557N;DIP-411N~DIP-1566N;DIP-411N~DIP-712N;DIP-2254N~DIP-548N;DIP-411N~DIP-548N;DIP-411N~DIP-5516N;	PF00069;PF03822;PS00005;PS00007;PS00107;PS00108;PS50011;PS50816
LOC_Os07g48100.1	LOC_Os01g08560.1	Os.4627.1.S1_x_at	Os.5504.1.S1_at	-0.90278	0.0486102	DIP-6631N~DIP-4862N;DIP-1772N~DIP-2254N;DIP-2254N~DIP-1493N;DIP-2254N~DIP-548N;	PF00069;PF03822;PS00005;PS00007;PS00107;PS00108;PS50011;PS50816
LOC_Os07g48100.1	LOC_Os03g02260.1	Os.4627.1.S1_x_at	Os.6308.1.S1_at	-0.9422	0.0288999	DIP-6631N~DIP-4862N;DIP-2321N~DIP-411N;DIP-1772N~DIP-2254N;DIP-411N~DIP-1772N;DIP-411N~DIP-60N;DIP-411N~DIP-1447N;DIP-2254N~DIP-1493N;DIP-6295N~DIP-411N;DIP-2322N~DIP-411N;DIP-411N~DIP-1557N;DIP-411N~DIP-1566N;DIP-411N~DIP-712N;DIP-2254N~DIP-548N;DIP-411N~DIP-548N;DIP-411N~DIP-5516N;	PF00069;PF03822;PS00005;PS00007;PS00107;PS00108;PS50011;PS50816
LOC_Os10g06780.1	LOC_Os03g11910.1	Os.46721.1.S1_x_at	Os.11419.1.S1_at	-0.904623	0.0476887	DIP-2321N~DIP-411N;DIP-2322N~DIP-411N;DIP-411N~DIP-1557N;DIP-411N~DIP-1566N;DIP-411N~DIP-712N;DIP-411N~DIP-1374N;DIP-6430N~DIP-411N;	PF00069;PS00005;PS50011
LOC_Os10g06780.1	LOC_Os02g02410.1	Os.46721.1.S1_x_at	Os.1311.1.S1_at	-0.95466	0.02267	DIP-2321N~DIP-411N;DIP-2322N~DIP-411N;DIP-411N~DIP-1557N;DIP-411N~DIP-1566N;DIP-411N~DIP-712N;DIP-411N~DIP-1374N;DIP-6430N~DIP-411N;	PF00069;PS00005;PS50011
LOC_Os10g06780.1	LOC_Os05g38530.1	Os.46721.1.S1_x_at	Os.38581.1.S1_s_at	-0.903553	0.0482234	DIP-2321N~DIP-411N;DIP-2322N~DIP-411N;DIP-411N~DIP-1557N;DIP-411N~DIP-1566N;DIP-411N~DIP-712N;DIP-411N~DIP-1374N;DIP-6430N~DIP-411N;	PF00069;PS00005;PS50011
LOC_Os10g06780.1	LOC_Os03g02260.1	Os.46721.1.S1_x_at	Os.6308.1.S1_at	-0.985415	0.00729274	DIP-2321N~DIP-411N;DIP-2322N~DIP-411N;DIP-411N~DIP-1557N;DIP-411N~DIP-1566N;DIP-411N~DIP-712N;DIP-411N~DIP-1374N;DIP-6430N~DIP-411N;	PF00069;PS00005;PS50011
LOC_Os08g35220.1	LOC_Os01g08560.1	Os.4787.1.S1_s_at	Os.5504.1.S1_at	-0.927519	0.0362406	DIP-6631N~DIP-4862N;DIP-2254N~DIP-1493N;	PF00069;PS00005;PS00007;PS00107;PS00108;PS50011
LOC_Os08g35220.1	LOC_Os03g02260.1	Os.4787.1.S1_s_at	Os.6308.1.S1_at	-0.988138	0.00593077	DIP-6631N~DIP-4862N;DIP-411N~DIP-5728N;DIP-411N~DIP-60N;DIP-2254N~DIP-1493N;DIP-6295N~DIP-411N;DIP-411N~DIP-1566N;DIP-411N~DIP-712N;DIP-6316N~DIP-411N;	PF00069;PS00005;PS00007;PS00107;PS00108;PS50011
LOC_Os04g45730.1	LOC_Os02g02410.1	Os.48817.1.A1_at	Os.1311.1.S1_at	-0.912752	0.0436238	DIP-2321N~DIP-411N;DIP-6295N~DIP-411N;	PF00069;PS00005;PS00108;PS50011
LOC_Os04g45730.1	LOC_Os05g38530.1	Os.48817.1.A1_at	Os.38581.1.S1_s_at	-0.927007	0.0364964	DIP-2321N~DIP-411N;DIP-6295N~DIP-411N;	PF00069;PS00005;PS00108;PS50011
LOC_Os04g45730.1	LOC_Os03g02260.1	Os.48817.1.A1_at	Os.6308.1.S1_at	-0.961659	0.0191707	DIP-2321N~DIP-411N;DIP-6295N~DIP-411N;	PF00069;PS00005;PS00108;PS50011
LOC_Os02g53040.1	LOC_Os01g08560.1	Os.49384.1.A1_at	Os.5504.1.S1_at	-0.901861	0.0490695	DIP-2368N~DIP-2266N;DIP-2254N~DIP-2368N;DIP-2368N~DIP-4862N;DIP-2254N~DIP-2436N;	PF00069;PS00005;PS50011
LOC_Os02g50760.3	LOC_Os02g02410.1	Os.49471.1.S1_at	Os.1311.1.S1_at	-0.936796	0.0316022	DIP-2251N~DIP-2253N;DIP-2251N~DIP-2254N;	PF00226;PS00005;PS00636;PS50076
LOC_Os02g50760.3	LOC_Os03g02260.1	Os.49471.1.S1_at	Os.6308.1.S1_at	-0.971183	0.0144086	DIP-2251N~DIP-2253N;DIP-2251N~DIP-2254N;	PF00226;PS00005;PS00636;PS50076
LOC_Os03g62600.1	LOC_Os01g08560.1	Os.49779.1.S1_at	Os.5504.1.S1_at	-0.993509	0.0032456	DIP-3801N~DIP-2254N;	PF00071;PS00005;PS00017;PS00675;PS51419
LOC_Os02g08140.1	LOC_Os03g11910.1	Os.49797.1.A1_at	Os.11419.1.S1_at	-0.943525	0.0282377	DIP-2321N~DIP-411N;DIP-1772N~DIP-2254N;DIP-411N~DIP-1772N;DIP-411N~DIP-1447N;DIP-2254N~DIP-1493N;DIP-6295N~DIP-411N;DIP-2322N~DIP-411N;DIP-411N~DIP-1557N;DIP-411N~DIP-1566N;DIP-2254N~DIP-548N;DIP-411N~DIP-548N;	PF00069;PF03822;PS00005;PS00007;PS00107;PS00108;PS50011;PS50816
LOC_Os02g08140.1	LOC_Os02g02410.1	Os.49797.1.A1_at	Os.1311.1.S1_at	-0.975445	0.0122777	DIP-2321N~DIP-411N;DIP-1772N~DIP-2254N;DIP-411N~DIP-1772N;DIP-411N~DIP-1447N;DIP-2254N~DIP-1493N;DIP-6295N~DIP-411N;DIP-2322N~DIP-411N;DIP-411N~DIP-1557N;DIP-411N~DIP-1566N;DIP-2254N~DIP-548N;DIP-411N~DIP-548N;	PF00069;PF03822;PS00005;PS00007;PS00107;PS00108;PS50011;PS50816
LOC_Os02g08140.1	LOC_Os01g08560.1	Os.49797.1.A1_at	Os.5504.1.S1_at	-0.933221	0.0333893	DIP-6631N~DIP-4862N;DIP-1772N~DIP-2254N;DIP-2254N~DIP-1493N;DIP-2254N~DIP-548N;	PF00069;PF03822;PS00005;PS00007;PS00107;PS00108;PS50011;PS50816
LOC_Os02g08140.1	LOC_Os03g02260.1	Os.49797.1.A1_at	Os.6308.1.S1_at	-0.972394	0.0138029	DIP-6631N~DIP-4862N;DIP-2321N~DIP-411N;DIP-1772N~DIP-2254N;DIP-411N~DIP-1772N;DIP-411N~DIP-1447N;DIP-2254N~DIP-1493N;DIP-6295N~DIP-411N;DIP-2322N~DIP-411N;DIP-411N~DIP-1557N;DIP-411N~DIP-1566N;DIP-2254N~DIP-548N;DIP-411N~DIP-548N;	PF00069;PF03822;PS00005;PS00007;PS00107;PS00108;PS50011;PS50816
LOC_Os03g59390.1	LOC_Os03g11910.1	Os.5004.1.S1_at	Os.11419.1.S1_at	-0.957125	0.0214376	DIP-2321N~DIP-411N;DIP-2322N~DIP-411N;DIP-411N~DIP-712N;	PF00036;PF00069;PS00005;PS00018;PS00107;PS00108;PS50011;PS50222
LOC_Os03g59390.1	LOC_Os12g14070.1	Os.5004.1.S1_at	Os.7977.1.S1_at	-0.998509	0.000745449	DIP-2321N~DIP-411N;DIP-2322N~DIP-411N;DIP-411N~DIP-712N;	PF00036;PF00069;PS00005;PS00018;PS00107;PS00108;PS50011;PS50222
LOC_Os01g50410.1	LOC_Os01g08560.1	Os.5044.1.S1_at	Os.5504.1.S1_at	-0.993512	0.00324388	DIP-2368N~DIP-2266N;DIP-2254N~DIP-2368N;DIP-2368N~DIP-4862N;DIP-2254N~DIP-2436N;	PF00069;PS00005;PS00107;PS00108;PS50011
LOC_Os05g04550.1	LOC_Os12g14070.1	Os.50890.1.S1_at	Os.7977.1.S1_at	-0.962287	0.0188566	DIP-2321N~DIP-411N;DIP-2319N~DIP-2266N;DIP-2319N~DIP-411N;DIP-1772N~DIP-2254N;DIP-411N~DIP-1772N;DIP-411N~DIP-1447N;DIP-2322N~DIP-411N;DIP-411N~DIP-1557N;DIP-2254N~DIP-548N;DIP-411N~DIP-548N;	PF00069;PF03822;PS00005;PS00007;PS00107;PS00108;PS50011;PS50816
LOC_Os11g17080.2	LOC_Os05g38530.1	Os.52734.1.S1_at	Os.38581.1.S1_s_at	-0.963188	0.0184062	DIP-2321N~DIP-411N;DIP-1772N~DIP-2254N;DIP-411N~DIP-1772N;DIP-411N~DIP-60N;DIP-2254N~DIP-1493N;DIP-411N~DIP-1566N;DIP-6316N~DIP-411N;
LOC_Os11g17080.1	LOC_Os01g08560.1	Os.52734.1.S1_at	Os.5504.1.S1_at	-0.91462	0.0426902	DIP-6631N~DIP-4862N;DIP-2254N~DIP-1493N;	PF00069;PS00005;PS00107;PS01351;PS50011
LOC_Os08g35160.1	LOC_Os05g38530.1	Os.52767.1.A1_at	Os.38581.1.S1_s_at	-0.901818	0.049091	DIP-2251N~DIP-2253N;DIP-2251N~DIP-2254N;	PF00226;PS00005;PS00007;PS00017;PS00636;PS50076
LOC_Os06g18830.1	LOC_Os01g08560.1	Os.53823.1.S1_at	Os.5504.1.S1_at	-0.983736	0.00813209	DIP-2319N~DIP-2266N;	PF00069;PS00005;PS00108;PS50011
LOC_Os05g33080.1	LOC_Os03g11910.1	Os.54825.1.S1_at	Os.11419.1.S1_at	-0.992718	0.00364113	DIP-2321N~DIP-411N;	PF00069;PS00005;PS00107;PS00108;PS50011
LOC_Os05g33080.1	LOC_Os02g02410.1	Os.54825.1.S1_at	Os.1311.1.S1_at	-0.996179	0.00191063	DIP-2321N~DIP-411N;	PF00069;PS00005;PS00107;PS00108;PS50011
LOC_Os05g33080.1	LOC_Os03g02260.1	Os.54825.1.S1_at	Os.6308.1.S1_at	-0.974498	0.0127512	DIP-2321N~DIP-411N;	PF00069;PS00005;PS00107;PS00108;PS50011
LOC_Os05g33080.1	LOC_Os12g14070.1	Os.54825.1.S1_at	Os.7977.1.S1_at	-0.923954	0.0380231	DIP-2321N~DIP-411N;	PF00069;PS00005;PS00107;PS00108;PS50011
LOC_Os08g35600.1	LOC_Os03g11910.1	Os.54867.1.S1_at	Os.11419.1.S1_at	-0.987124	0.00643783	DIP-2321N~DIP-411N;	PF07714;PS00005;PS00108;PS50011
LOC_Os08g35600.1	LOC_Os02g02410.1	Os.54867.1.S1_at	Os.1311.1.S1_at	-0.951667	0.0241663	DIP-2321N~DIP-411N;	PF07714;PS00005;PS00108;PS50011
LOC_Os08g35600.1	LOC_Os12g14070.1	Os.54867.1.S1_at	Os.7977.1.S1_at	-0.984852	0.00757409	DIP-2321N~DIP-411N;	PF07714;PS00005;PS00108;PS50011
LOC_Os03g57790.1	LOC_Os02g02410.1	Os.5502.1.S1_at	Os.1311.1.S1_at	-0.948469	0.0257656	DIP-6583N~DIP-411N;	PF00179;PS00005;PS00183;PS00678;PS50127
LOC_Os03g57790.1	LOC_Os05g38530.1	Os.5502.1.S1_at	Os.38581.1.S1_s_at	-0.939726	0.030137	DIP-6583N~DIP-411N;	PF00179;PS00005;PS00183;PS00678;PS50127
LOC_Os03g57790.1	LOC_Os03g02260.1	Os.5502.1.S1_at	Os.6308.1.S1_at	-0.981149	0.00942575	DIP-6583N~DIP-411N;	PF00179;PS00005;PS00183;PS00678;PS50127
LOC_Os01g08560.1	LOC_Os10g41520.1	Os.5504.1.S1_at	Os.11223.1.S1_at	-0.98004	0.00998025	DIP-3916N~DIP-262N;	PS00005;PS00007
LOC_Os01g08560.1	LOC_Os05g04520.1	Os.5504.1.S1_at	Os.11747.1.S1_at	-0.996822	0.00158904	DIP-2254N~DIP-548N;	PF07714;PS00005;PS00107;PS00108;PS50011
LOC_Os01g08560.1	LOC_Os02g35010.1	Os.5504.1.S1_at	Os.17390.1.S1_at	-0.960897	0.0195515	DIP-2254N~DIP-2436N;	PF00069;PS00005;PS00107;PS50011
LOC_Os01g08560.1	LOC_Os04g54190.1	Os.5504.1.S1_at	Os.17555.1.S1_at	-0.986433	0.0067836	DIP-2254N~DIP-1493N;DIP-2254N~DIP-2436N;	PF00069;PF07714;PS00005;PS00107;PS00108;PS50011
LOC_Os01g08560.1	LOC_Os08g25430.2	Os.5504.1.S1_at	Os.17809.1.S1_at	-0.996047	0.00197638	DIP-2254N~DIP-2436N;	PF00069;PS00005;PS00007;PS00108;PS50011
LOC_Os01g08560.1	LOC_Os10g26520.1	Os.5504.1.S1_at	Os.18446.1.S1_at	-0.923894	0.0380528	DIP-2254N~DIP-548N;	PF07714;PS00005;PS00107;PS00108;PS50011
LOC_Os01g08560.1	LOC_Os03g05470.1	Os.5504.1.S1_at	Os.18786.1.S1_at	-0.937193	0.0314036	DIP-2254N~DIP-548N;	PF00069;PS00005;PS00107;PS00108;PS50011
LOC_Os01g08560.1	LOC_Os02g42590.1	Os.5504.1.S1_at	Os.20037.2.A1_at	-0.959094	0.0204532	DIP-2254N~DIP-1963N;	PS00005;PS00678
LOC_Os01g08560.1	LOC_Os01g19150.1	Os.5504.1.S1_at	Os.2068.1.S1_a_at	-0.968966	0.0155171	DIP-2254N~DIP-1493N;	PF00069;PS00005;PS00007;PS00107;PS00108;PS50011
LOC_Os01g08560.1	LOC_Os02g53750.1	Os.5504.1.S1_at	Os.22676.1.S1_at	-0.980888	0.00955593	DIP-2254N~DIP-2436N;	PF00069;PF07714;PS00005;PS00007;PS00108;PS50011
LOC_Os01g08560.1	LOC_Os03g17550.1	Os.5504.1.S1_at	Os.23533.1.S1_at	-0.931877	0.0340613	DIP-2254N~DIP-2436N;	PF00069;PS00005;PS00107;PS50011
LOC_Os01g08560.1	LOC_Os02g03410.1	Os.5504.1.S1_at	Os.2355.1.S1_at	-0.908762	0.0456188	DIP-2254N~DIP-675N;	PF00036;PF00069;PS00005;PS00007;PS00018;PS00107;PS00108;PS50011;PS50222
LOC_Os01g08560.1	LOC_Os04g35700.1	Os.5504.1.S1_at	Os.27038.1.S1_at	-0.933194	0.0334028	DIP-2254N~DIP-2436N;	PF00069;PS00005;PS00107;PS50011
LOC_Os01g08560.1	LOC_Os04g21820.1	Os.5504.1.S1_at	Os.27099.1.S1_at	-0.933321	0.0333393	DIP-2254N~DIP-548N;	PF00069;PS00005;PS00107;PS00108;PS50011
LOC_Os01g08560.1	LOC_Os02g11840.1	Os.5504.1.S1_at	Os.27549.1.S1_s_at	-0.907764	0.0461179	DIP-3916N~DIP-6468N;DIP-2254N~DIP-6468N;
LOC_Os01g08560.1	LOC_Os04g49510.3	Os.5504.1.S1_at	Os.282.1.S1_a_at	-0.949157	0.0254216	DIP-2254N~DIP-1493N;DIP-2254N~DIP-2510N;	PF00036;PF00069;PS00005;PS00007;PS00018;PS00107;PS00108;PS50011;PS50222
LOC_Os01g08560.1	LOC_Os05g01040.1	Os.5504.1.S1_at	Os.28975.1.S1_at	-0.9508	0.0245998	DIP-2254N~DIP-2436N;DIP-2254N~DIP-548N;	PF07714;PS00005;PS00107;PS00108;PS50011
LOC_Os01g08560.1	LOC_Os11g26910.1	Os.5504.1.S1_at	Os.37924.1.S1_x_at	-0.922044	0.0389779	DIP-2266N~DIP-1236N;	PS00005;PS00017
LOC_Os01g08560.1	LOC_Os04g52840.2	Os.5504.1.S1_at	Os.4555.1.S1_at	-0.947166	0.0264172	DIP-2254N~DIP-548N;
LOC_Os01g08560.1	LOC_Os03g15770.1	Os.5504.1.S1_at	Os.45938.1.S1_at	-0.961905	0.0190473	DIP-2254N~DIP-1493N;	PF00069;PS00005;PS00107;PS00108;PS50011
LOC_Os01g08560.1	LOC_Os04g45920.1	Os.5504.1.S1_at	Os.46958.1.S1_at	-0.904024	0.0479882	DIP-2254N~DIP-1493N;DIP-2254N~DIP-2436N;	PF00069;PS00005;PS00107;PS00108;PS50011
LOC_Os01g08560.1	LOC_Os12g41710.1	Os.5504.1.S1_at	Os.5238.1.S1_at	-0.942661	0.0286694	DIP-2254N~DIP-2436N;DIP-2254N~DIP-548N;	PF07714;PS00005;PS00107;PS00108;PS50011
LOC_Os01g08560.1	LOC_Os06g10160.1	Os.5504.1.S1_at	Os.55624.1.S1_at	-0.991045	0.00447747	DIP-2254N~DIP-2436N;	PF07714;PS00005;PS00108;PS50011
LOC_Os01g08560.1	LOC_Os01g50370.1	Os.5504.1.S1_at	Os.5940.1.S1_at	-0.984784	0.00760775	DIP-2254N~DIP-2436N;	PF00069;PS00005;PS00107;PS00108;PS50011
LOC_Os01g08560.1	LOC_Os02g13110.1	Os.5504.1.S1_at	Os.8042.1.S1_at	-0.966176	0.0169121	DIP-2266N~DIP-2281N;DIP-2281N~DIP-3916N;DIP-2254N~DIP-2281N;DIP-4862N~DIP-2281N;	PS00005;PS00007;PS00678
LOC_Os01g08560.1	LOC_Os03g07430.3	Os.5504.1.S1_at	Os.9257.1.S1_at	-0.990343	0.00482869	DIP-2254N~DIP-675N;DIP-2254N~DIP-1493N;DIP-2254N~DIP-2436N;
LOC_Os01g08560.1	LOC_Os11g01380.1	Os.5504.1.S1_at	OsAffx.18617.1.S1_at	-0.959695	0.0201525	DIP-6645N~DIP-2279N;DIP-4862N~DIP-2279N;	PS00005;PS00007
LOC_Os01g08560.1	LOC_Os06g47530.1	Os.5504.1.S1_at	OsAffx.28152.1.S1_s_at	-0.95862	0.0206899	DIP-2254N~DIP-2436N;	PF00069;PS00005;PS00007;PS00107;PS00108;PS50011
LOC_Os03g47770.1	LOC_Os03g11910.1	Os.5545.2.S1_x_at	Os.11419.1.S1_at	-0.907234	0.0463832	DIP-6583N~DIP-411N;	PF00179;PS00005;PS00007;PS50127
LOC_Os03g47770.1	LOC_Os02g02410.1	Os.5545.2.S1_x_at	Os.1311.1.S1_at	-0.959254	0.0203728	DIP-6583N~DIP-411N;	PF00179;PS00005;PS00007;PS50127
LOC_Os03g47770.1	LOC_Os05g38530.1	Os.5545.2.S1_x_at	Os.38581.1.S1_s_at	-0.905314	0.047343	DIP-6583N~DIP-411N;	PF00179;PS00005;PS00007;PS50127
LOC_Os03g47770.1	LOC_Os03g02260.1	Os.5545.2.S1_x_at	Os.6308.1.S1_at	-0.9778	0.0111001	DIP-6583N~DIP-411N;	PF00179;PS00005;PS00007;PS50127
LOC_Os02g12900.1	LOC_Os03g11910.1	Os.57132.1.S1_at	Os.11419.1.S1_at	-0.992766	0.00361679	DIP-1282N~DIP-411N;	PF00291;PS00005
LOC_Os02g12900.1	LOC_Os02g02410.1	Os.57132.1.S1_at	Os.1311.1.S1_at	-0.979704	0.0101481	DIP-1282N~DIP-411N;	PF00291;PS00005
LOC_Os02g12900.1	LOC_Os03g02260.1	Os.57132.1.S1_at	Os.6308.1.S1_at	-0.934945	0.0325276	DIP-1282N~DIP-411N;	PF00291;PS00005
LOC_Os02g12900.1	LOC_Os12g14070.1	Os.57132.1.S1_at	Os.7977.1.S1_at	-0.951905	0.0240473	DIP-1282N~DIP-411N;	PF00291;PS00005
LOC_Os09g15320.1	LOC_Os03g11910.1	Os.5768.1.S1_at	Os.11419.1.S1_at	-0.921742	0.039129	DIP-6583N~DIP-411N;	PF00179;PS00005;PS00007;PS00183;PS50127
LOC_Os09g15320.1	LOC_Os12g14070.1	Os.5768.1.S1_at	Os.7977.1.S1_at	-0.970852	0.0145742	DIP-6583N~DIP-411N;	PF00179;PS00005;PS00007;PS00183;PS50127
LOC_Os11g07040.1	LOC_Os05g38530.1	Os.5879.1.S1_at	Os.38581.1.S1_s_at	-0.988571	0.00571473	DIP-2321N~DIP-411N;DIP-1772N~DIP-2254N;DIP-411N~DIP-1772N;DIP-2254N~DIP-675N;DIP-411N~DIP-675N;DIP-2322N~DIP-411N;DIP-411N~DIP-712N;	PF00036;PF00069;PS00005;PS00018;PS00107;PS00108;PS50011;PS50222
LOC_Os11g07040.1	LOC_Os01g08560.1	Os.5879.1.S1_at	Os.5504.1.S1_at	-0.970293	0.0148534	DIP-1772N~DIP-2254N;DIP-2254N~DIP-675N;	PF00036;PF00069;PS00005;PS00018;PS00107;PS00108;PS50011;PS50222
LOC_Os11g07040.1	LOC_Os03g02260.1	Os.5879.1.S1_at	Os.6308.1.S1_at	-0.946583	0.0267084	DIP-2321N~DIP-411N;DIP-1772N~DIP-2254N;DIP-411N~DIP-1772N;DIP-2254N~DIP-675N;DIP-411N~DIP-675N;DIP-2322N~DIP-411N;DIP-411N~DIP-712N;	PF00036;PF00069;PS00005;PS00018;PS00107;PS00108;PS50011;PS50222
LOC_Os03g10940.1	LOC_Os05g38530.1	Os.5990.1.S1_at	Os.38581.1.S1_s_at	-0.983613	0.00819373	DIP-2321N~DIP-411N;DIP-6295N~DIP-411N;	PF00069;PS00005;PS00007;PS00107;PS00108;PS50011
LOC_Os03g10940.1	LOC_Os03g02260.1	Os.5990.1.S1_at	Os.6308.1.S1_at	-0.94049	0.0297549	DIP-2321N~DIP-411N;DIP-6295N~DIP-411N;	PF00069;PS00005;PS00007;PS00107;PS00108;PS50011
LOC_Os07g31370.1	LOC_Os01g08560.1	Os.6032.1.S1_at	Os.5504.1.S1_at	-0.927086	0.0364572	DIP-3801N~DIP-2254N;	PF00071;PS00005;PS00017;PS51419
LOC_Os05g46760.1	LOC_Os05g38530.1	Os.6085.1.S1_at	Os.38581.1.S1_s_at	-0.998908	0.000545897	DIP-2368N~DIP-2266N;DIP-2254N~DIP-2368N;DIP-2368N~DIP-411N;DIP-2322N~DIP-411N;DIP-2254N~DIP-2436N;DIP-411N~DIP-2436N;DIP-411N~DIP-712N;	PF00069;PS00005;PS00007;PS00108;PS50011
LOC_Os05g46760.1	LOC_Os01g08560.1	Os.6085.1.S1_at	Os.5504.1.S1_at	-0.941572	0.0292138	DIP-2368N~DIP-2266N;DIP-2254N~DIP-2368N;DIP-2368N~DIP-4862N;DIP-2254N~DIP-2436N;	PF00069;PS00005;PS00007;PS00108;PS50011
LOC_Os03g02260.1	LOC_Os02g21880.2	Os.6308.1.S1_at	Os.10889.1.S1_at	-0.905884	0.0470578	DIP-411N~DIP-1915N;	PS00005;PS00007
LOC_Os03g02260.1	LOC_Os10g41520.1	Os.6308.1.S1_at	Os.11223.1.S1_at	-0.904679	0.0476605	DIP-3916N~DIP-262N;	PS00005;PS00007
LOC_Os03g02260.1	LOC_Os05g04520.1	Os.6308.1.S1_at	Os.11747.1.S1_at	-0.940081	0.0299596	DIP-2254N~DIP-548N;DIP-411N~DIP-548N;	PF07714;PS00005;PS00107;PS00108;PS50011
LOC_Os03g02260.1	LOC_Os06g45300.1	Os.6308.1.S1_at	Os.11751.1.S1_a_at	-0.961315	0.0193427	DIP-411N~DIP-5728N;DIP-411N~DIP-1447N;DIP-411N~DIP-712N;DIP-2254N~DIP-548N;DIP-411N~DIP-548N;	PF07714;PS00005;PS00108;PS50011
LOC_Os03g02260.1	LOC_Os01g02040.2	Os.6308.1.S1_at	Os.11832.1.S1_at	-0.905491	0.0472546	DIP-2254N~DIP-2436N;DIP-411N~DIP-2436N;	PF00069;PF07714;PS00005;PS00107;PS00108;PS50011
LOC_Os03g02260.1	LOC_Os03g59050.1	Os.6308.1.S1_at	Os.12218.1.S1_at	-0.980641	0.00967948	DIP-411N~DIP-5628N;	PF00270;PF00271;PS00005;PS00007;PS00017;PS51192;PS51194;PS51195
LOC_Os03g02260.1	LOC_Os07g13530.1	Os.6308.1.S1_at	Os.12233.1.S1_a_at	-0.99564	0.00217987	DIP-411N~DIP-755N;DIP-3801N~DIP-2254N;DIP-2019N~DIP-411N;	PF00071;PS00005;PS00007;PS00017;PS00675;PS51419
LOC_Os03g02260.1	LOC_Os01g13730.1	Os.6308.1.S1_at	Os.1228.2.S1_x_at	-0.977772	0.0111142	DIP-411N~DIP-746N;	PS00005;PS00007;PS00678
LOC_Os03g02260.1	LOC_Os02g11840.2	Os.6308.1.S1_at	Os.12356.1.S2_at	-0.962927	0.0185364	DIP-3916N~DIP-6468N;DIP-2254N~DIP-6468N;DIP-411N~DIP-6468N;	PS00005
LOC_Os03g02260.1	LOC_Os09g03620.1	Os.6308.1.S1_at	Os.12669.1.S1_at	-0.973266	0.0133671	DIP-411N~DIP-5728N;	PF07714;PS00005;PS00007;PS00107;PS00108;PS50011
LOC_Os03g02260.1	LOC_Os01g68320.1	Os.6308.1.S1_at	Os.12967.1.A1_a_at	-0.983944	0.00802789	DIP-411N~DIP-5628N;	PF00270;PF00271;PS00005;PS00007;PS00017;PS00039;PS51192;PS51194;PS51195
LOC_Os03g02260.1	LOC_Os03g49640.1	Os.6308.1.S1_at	Os.14595.1.S1_at	-0.938543	0.0307283	DIP-411N~DIP-1447N;DIP-2254N~DIP-2436N;DIP-411N~DIP-2436N;	PF00069;PS00005;PS00107;PS00108;PS50011
LOC_Os03g02260.1	LOC_Os02g48080.1	Os.6308.1.S1_at	Os.16139.1.S1_at	-0.965004	0.0174978	DIP-411N~DIP-5728N;DIP-2321N~DIP-411N;DIP-1772N~DIP-2254N;DIP-411N~DIP-1772N;DIP-411N~DIP-1447N;	PF07714;PS00005;PS00108;PS50011
LOC_Os03g02260.1	LOC_Os07g42940.5	Os.6308.1.S1_at	Os.16704.1.S1_at	-0.928693	0.0356533	DIP-411N~DIP-5728N;DIP-2321N~DIP-411N;DIP-1772N~DIP-2254N;DIP-411N~DIP-1772N;DIP-411N~DIP-60N;DIP-2254N~DIP-675N;DIP-411N~DIP-675N;DIP-411N~DIP-1447N;DIP-2254N~DIP-1493N;DIP-6295N~DIP-411N;DIP-2322N~DIP-411N;DIP-2254N~DIP-2436N;DIP-411N~DIP-2436N;DIP-411N~DIP-712N;DIP-2254N~DIP-548N;DIP-411N~DIP-548N;DIP-411N~DIP-6483N;DIP-6316N~DIP-411N;DIP-6430N~DIP-411N;	PF00069;PS00005;PS00007;PS00107;PS00108;PS50011
LOC_Os03g02260.1	LOC_Os03g02320.2	Os.6308.1.S1_at	Os.17312.2.S1_x_at	-0.95531	0.0223451	DIP-411N~DIP-5728N;	PF00069;PS00005;PS00007;PS00107;PS50011
LOC_Os03g02260.1	LOC_Os02g47410.1	Os.6308.1.S1_at	Os.17381.1.S1_at	-0.940343	0.0298286	DIP-411N~DIP-1374N;	PF00069;PS00005;PS00007;PS00107;PS00108;PS50011
LOC_Os03g02260.1	LOC_Os02g35010.1	Os.6308.1.S1_at	Os.17390.1.S1_at	-0.983383	0.00830836	DIP-411N~DIP-1447N;DIP-2254N~DIP-2436N;DIP-411N~DIP-2436N;	PF00069;PS00005;PS00107;PS50011
LOC_Os03g02260.1	LOC_Os02g42590.1	Os.6308.1.S1_at	Os.20037.2.A1_at	-0.94907	0.0254649	DIP-2254N~DIP-1963N;DIP-1963N~DIP-411N;	PS00005;PS00678
LOC_Os03g02260.1	LOC_Os01g19150.1	Os.6308.1.S1_at	Os.2068.1.S1_a_at	-0.967651	0.0161747	DIP-411N~DIP-5728N;DIP-411N~DIP-60N;DIP-2254N~DIP-1493N;DIP-411N~DIP-1566N;DIP-411N~DIP-1374N;DIP-6316N~DIP-411N;	PF00069;PS00005;PS00007;PS00107;PS00108;PS50011
LOC_Os03g02260.1	LOC_Os03g15590.1	Os.6308.1.S1_at	Os.22416.1.S1_at	-0.979446	0.0102768	DIP-2266N~DIP-1223N;DIP-1223N~DIP-2254N;DIP-1223N~DIP-411N;	PS00005
LOC_Os03g02260.1	LOC_Os01g01740.1	Os.6308.1.S1_at	Os.23182.1.S1_at	-0.945018	0.0274912	DIP-411N~DIP-5728N;	PF07714;PS00005;PS00108;PS50011
LOC_Os03g02260.1	LOC_Os03g17550.1	Os.6308.1.S1_at	Os.23533.1.S1_at	-0.951738	0.024131	DIP-411N~DIP-5728N;DIP-2254N~DIP-2436N;DIP-411N~DIP-2436N;	PF00069;PS00005;PS00107;PS50011
LOC_Os03g02260.1	LOC_Os11g10100.1	Os.6308.1.S1_at	Os.2444.1.S1_at	-0.976711	0.0116446	DIP-411N~DIP-5728N;DIP-2321N~DIP-411N;DIP-2368N~DIP-2266N;DIP-2254N~DIP-2368N;DIP-2368N~DIP-411N;DIP-2368N~DIP-4862N;DIP-2322N~DIP-411N;DIP-2254N~DIP-2436N;DIP-411N~DIP-2436N;	PF00069;PS00005;PS00007;PS00107;PS50011
LOC_Os03g02260.1	LOC_Os04g52690.1	Os.6308.1.S1_at	Os.25046.1.S1_at	-0.915365	0.0423173	DIP-411N~DIP-2704N;	PF00004;PS00005;PS00017;PS00674
LOC_Os03g02260.1	LOC_Os08g44240.1	Os.6308.1.S1_at	Os.26966.1.A1_at	-0.95339	0.023305	DIP-411N~DIP-2704N;	PF00004;PS00005;PS00007;PS00017;PS00674
LOC_Os03g02260.1	LOC_Os04g35700.1	Os.6308.1.S1_at	Os.27038.1.S1_at	-0.974624	0.012688	DIP-411N~DIP-5728N;DIP-2254N~DIP-2436N;DIP-411N~DIP-2436N;	PF00069;PS00005;PS00107;PS50011
LOC_Os03g02260.1	LOC_Os08g10070.1	Os.6308.1.S1_at	Os.27059.1.S1_at	-0.965855	0.0170723	DIP-411N~DIP-60N;DIP-2254N~DIP-2436N;DIP-411N~DIP-2436N;DIP-2254N~DIP-548N;DIP-411N~DIP-548N;	PF00069;PS00005;PS00107;PS00108;PS50011
LOC_Os03g02260.1	LOC_Os04g21820.1	Os.6308.1.S1_at	Os.27099.1.S1_at	-0.99696	0.00152025	DIP-411N~DIP-5728N;DIP-2254N~DIP-548N;DIP-411N~DIP-548N;	PF00069;PS00005;PS00107;PS00108;PS50011
LOC_Os03g02260.1	LOC_Os08g39240.2	Os.6308.1.S1_at	Os.27559.1.S1_at	-0.917218	0.0413908	DIP-411N~DIP-5728N;DIP-2254N~DIP-548N;DIP-411N~DIP-548N;	PF07714;PS00005;PS00007;PS00107;PS00108;PS50011
LOC_Os03g02260.1	LOC_Os04g49510.3	Os.6308.1.S1_at	Os.282.1.S1_a_at	-0.994373	0.00281331	DIP-6541N~DIP-5656N;DIP-1717N~DIP-411N;DIP-411N~DIP-5656N;DIP-2321N~DIP-411N;DIP-2254N~DIP-1493N;DIP-2322N~DIP-411N;DIP-2254N~DIP-2510N;DIP-411N~DIP-712N;DIP-6316N~DIP-411N;	PF00036;PF00069;PS00005;PS00007;PS00018;PS00107;PS00108;PS50011;PS50222
LOC_Os03g02260.1	LOC_Os05g05780.1	Os.6308.1.S1_at	Os.2916.1.S1_at	-0.995128	0.00243613	DIP-6541N~DIP-3008N;DIP-6603N~DIP-411N;DIP-411N~DIP-3008N;	PF00271;PS00005;PS00007;PS51192;PS51194
LOC_Os03g02260.1	LOC_Os03g50390.2	Os.6308.1.S1_at	Os.31906.1.S1_s_at	-0.909731	0.0451345	DIP-6541N~DIP-5656N;DIP-411N~DIP-5656N;DIP-2319N~DIP-2266N;DIP-2319N~DIP-411N;DIP-3817N~DIP-411N;DIP-6295N~DIP-411N;DIP-2322N~DIP-411N;	PF00069;PS00005;PS00007;PS00017;PS00108;PS50011
LOC_Os03g02260.1	LOC_Os03g60710.1	Os.6308.1.S1_at	Os.32445.1.S1_at	-0.936199	0.0319003	DIP-411N~DIP-5728N;DIP-2321N~DIP-411N;DIP-1772N~DIP-2254N;DIP-411N~DIP-1772N;DIP-411N~DIP-1566N;	PF00069;PS00005;PS00107;PS00108;PS50011
LOC_Os03g02260.1	LOC_Os09g10940.1	Os.6308.1.S1_at	Os.3429.1.S1_x_at	-0.99988	5.97504e-05	DIP-411N~DIP-755N;DIP-3801N~DIP-2254N;DIP-2019N~DIP-411N;	PF00071;PS00005;PS00017;PS51419
LOC_Os03g02260.1	LOC_Os11g26910.1	Os.6308.1.S1_at	Os.37924.1.S1_x_at	-0.949985	0.0250075	DIP-2266N~DIP-1236N;DIP-1236N~DIP-6541N;	PS00005;PS00017
LOC_Os03g02260.1	LOC_Os07g22710.4	Os.6308.1.S1_at	Os.37974.1.S1_at	-0.940435	0.0297823	DIP-411N~DIP-5728N;DIP-2321N~DIP-411N;DIP-1772N~DIP-2254N;DIP-411N~DIP-1772N;DIP-2254N~DIP-675N;DIP-411N~DIP-675N;DIP-2368N~DIP-2266N;DIP-2254N~DIP-2368N;DIP-2368N~DIP-411N;DIP-2368N~DIP-4862N;DIP-2254N~DIP-1493N;DIP-6295N~DIP-411N;DIP-2322N~DIP-411N;DIP-411N~DIP-1557N;DIP-2254N~DIP-2510N;DIP-2254N~DIP-548N;DIP-411N~DIP-548N;
LOC_Os03g02260.1	LOC_Os01g50770.1	Os.6308.1.S1_at	Os.38379.1.S1_at	-0.903687	0.0481563	DIP-2266N~DIP-1198N;DIP-3916N~DIP-1198N;DIP-1198N~DIP-411N;DIP-3916N~DIP-5448N;DIP-2254N~DIP-5448N;DIP-5448N~DIP-411N;	PS00005;PS00007
LOC_Os03g02260.1	LOC_Os04g52840.1	Os.6308.1.S1_at	Os.4555.1.S1_at	-0.987511	0.0062443	DIP-411N~DIP-1447N;	PF07714;PS00005;PS00107;PS00108;PS50011
LOC_Os03g02260.1	LOC_Os03g15770.1	Os.6308.1.S1_at	Os.45938.1.S1_at	-0.982002	0.00899913	DIP-411N~DIP-5728N;DIP-2254N~DIP-1493N;DIP-411N~DIP-712N;	PF00069;PS00005;PS00107;PS00108;PS50011
LOC_Os03g02260.1	LOC_Os04g45920.1	Os.6308.1.S1_at	Os.46958.1.S1_at	-0.986387	0.00680655	DIP-2254N~DIP-1493N;DIP-2254N~DIP-2436N;DIP-411N~DIP-2436N;	PF00069;PS00005;PS00107;PS00108;PS50011
LOC_Os03g02260.1	LOC_Os06g45280.1	Os.6308.1.S1_at	Os.4929.1.S1_at	-0.931982	0.0340089	DIP-411N~DIP-5728N;DIP-2321N~DIP-411N;DIP-2254N~DIP-548N;DIP-411N~DIP-548N;	PF00069;PS00005;PS00007;PS00107;PS00108;PS50011
LOC_Os03g02260.1	LOC_Os02g53040.1	Os.6308.1.S1_at	Os.49384.1.A1_at	-0.954281	0.0228593	DIP-411N~DIP-5728N;DIP-411N~DIP-1447N;DIP-2368N~DIP-2266N;DIP-2254N~DIP-2368N;DIP-2368N~DIP-411N;DIP-2368N~DIP-4862N;DIP-2322N~DIP-411N;DIP-2254N~DIP-2436N;DIP-411N~DIP-2436N;DIP-411N~DIP-712N;	PF00069;PS00005;PS50011
LOC_Os03g02260.1	LOC_Os03g62600.1	Os.6308.1.S1_at	Os.49779.1.S1_at	-0.929517	0.0352416	DIP-411N~DIP-755N;DIP-3801N~DIP-2254N;DIP-2019N~DIP-411N;	PF00071;PS00005;PS00017;PS00675;PS51419
LOC_Os03g02260.1	LOC_Os02g43430.1	Os.6308.1.S1_at	Os.51823.1.S1_at	-0.960642	0.0196789	DIP-2254N~DIP-1493N;	PF07714;PS00005;PS00107;PS00108;PS50011
LOC_Os03g02260.1	LOC_Os04g41310.2	Os.6308.1.S1_at	Os.52201.1.S1_at	-0.988477	0.00576164	DIP-411N~DIP-1447N;	PF07714;PS00005;PS00007;PS00107;PS50011
LOC_Os03g02260.1	LOC_Os04g42480.1	Os.6308.1.S1_at	Os.52652.1.S1_at	-0.954271	0.0228643	DIP-411N~DIP-1447N;DIP-6295N~DIP-411N;	PF00069;PS00005;PS00108;PS50011
LOC_Os03g02260.1	LOC_Os06g18830.1	Os.6308.1.S1_at	Os.53823.1.S1_at	-0.938594	0.0307028	DIP-6541N~DIP-5656N;DIP-411N~DIP-5656N;DIP-2319N~DIP-2266N;DIP-2319N~DIP-411N;DIP-3817N~DIP-411N;	PF00069;PS00005;PS00108;PS50011
LOC_Os03g02260.1	LOC_Os05g43820.2	Os.6308.1.S1_at	Os.5650.1.S1_at	-0.946606	0.0266971	DIP-411N~DIP-755N;DIP-2019N~DIP-411N;	PF00071;PS00005;PS00017;PS51420
LOC_Os03g02260.1	LOC_Os01g50370.1	Os.6308.1.S1_at	Os.5940.1.S1_at	-0.969391	0.0153047	DIP-411N~DIP-5728N;DIP-2322N~DIP-411N;DIP-2254N~DIP-2436N;DIP-411N~DIP-2436N;DIP-411N~DIP-712N;	PF00069;PS00005;PS00107;PS00108;PS50011
LOC_Os03g02260.1	LOC_Os03g03150.1	Os.6308.1.S1_at	Os.6063.1.S1_at	-0.922641	0.0386795	DIP-411N~DIP-5915N;	PS00005;PS00678
LOC_Os03g02260.1	LOC_Os01g43480.3	Os.6308.1.S1_at	Os.648.1.S1_at	-0.923739	0.0381304	DIP-411N~DIP-2704N;	PF00004;PS00005;PS00007;PS00017;PS00674
LOC_Os03g02260.1	LOC_Os03g02390.1	Os.6308.1.S1_at	Os.7624.1.S1_at	-0.997112	0.00144392	DIP-411N~DIP-2451N;	PS00005;PS00007
LOC_Os03g02260.1	LOC_Os02g07790.1	Os.6308.1.S1_at	Os.8323.1.S1_a_at	-0.90869	0.0456552	DIP-411N~DIP-5728N;DIP-411N~DIP-1447N;DIP-411N~DIP-712N;DIP-2254N~DIP-548N;DIP-411N~DIP-548N;	PF07714;PS00005;PS00108;PS50011
LOC_Os03g02260.1	LOC_Os08g38320.1	Os.6308.1.S1_at	Os.8660.1.S1_at	-0.903208	0.0483961	DIP-6541N~DIP-5656N;DIP-411N~DIP-5656N;DIP-3817N~DIP-411N;DIP-2254N~DIP-548N;DIP-411N~DIP-548N;	PF00069;PS00005;PS00108;PS50011
LOC_Os03g02260.1	LOC_Os03g07430.1	Os.6308.1.S1_at	Os.9257.1.S1_at	-0.926686	0.0366571	DIP-411N~DIP-5728N;	PF07714;PS00005;PS00107;PS00108;PS50011
LOC_Os03g02260.1	LOC_Os02g54600.1	Os.6308.1.S1_at	Os.9331.1.S1_at	-0.952688	0.0236558	DIP-6541N~DIP-5656N;DIP-411N~DIP-5656N;DIP-411N~DIP-5728N;DIP-411N~DIP-1447N;DIP-2368N~DIP-2266N;DIP-2254N~DIP-2368N;DIP-2368N~DIP-411N;DIP-2368N~DIP-4862N;DIP-6295N~DIP-411N;DIP-2322N~DIP-411N;DIP-2254N~DIP-2510N;DIP-2254N~DIP-2436N;DIP-411N~DIP-2436N;DIP-411N~DIP-712N;	PF00069;PS00005;PS00107;PS00108;PS50011
LOC_Os03g02260.1	LOC_Os01g14860.4	Os.6308.1.S1_at	Os.9955.1.S1_a_at	-0.929453	0.0352733	DIP-6541N~DIP-5656N;DIP-411N~DIP-5656N;DIP-2321N~DIP-411N;DIP-411N~DIP-60N;DIP-2254N~DIP-1493N;DIP-2322N~DIP-411N;DIP-411N~DIP-1566N;DIP-411N~DIP-1374N;DIP-6316N~DIP-411N;	PF00069;PS00005;PS00007;PS00107;PS00108;PS50011
LOC_Os03g02260.1	LOC_Os11g01380.1	Os.6308.1.S1_at	OsAffx.18617.1.S1_at	-0.984014	0.00799298	DIP-6645N~DIP-2279N;DIP-4862N~DIP-2279N;	PS00005;PS00007
LOC_Os03g02260.1	LOC_Os06g17285.1	Os.6308.1.S1_at	OsAffx.27684.1.S1_s_at	-0.982731	0.00863434	DIP-411N~DIP-1447N;DIP-2254N~DIP-548N;DIP-411N~DIP-548N;DIP-411N~DIP-1374N;	PF07714;PS00005;PS00007;PS00108;PS50011
LOC_Os03g02260.1	LOC_Os06g47530.1	Os.6308.1.S1_at	OsAffx.28152.1.S1_s_at	-0.95347	0.023265	DIP-2254N~DIP-2436N;DIP-411N~DIP-2436N;	PF00069;PS00005;PS00007;PS00107;PS00108;PS50011
LOC_Os03g02260.1	LOC_Os08g40200.1	Os.6308.1.S1_at	OsAffx.6092.1.S1_at	-0.985314	0.00734287	DIP-411N~DIP-557N;DIP-2266N~DIP-5850N;DIP-2254N~DIP-5850N;DIP-5850N~DIP-411N;	PS00005;PS00007;PS00125
LOC_Os01g26280.1	LOC_Os03g11910.1	Os.7017.1.S1_at	Os.11419.1.S1_at	-0.958315	0.0208425	DIP-1772N~DIP-2254N;DIP-411N~DIP-1772N;DIP-2254N~DIP-1493N;	PF00069;PS00005;PS00107;PS00108;PS50011
LOC_Os01g26280.1	LOC_Os02g02410.1	Os.7017.1.S1_at	Os.1311.1.S1_at	-0.966956	0.0165221	DIP-1772N~DIP-2254N;DIP-411N~DIP-1772N;DIP-2254N~DIP-1493N;	PF00069;PS00005;PS00107;PS00108;PS50011
LOC_Os01g26280.1	LOC_Os03g02260.1	Os.7017.1.S1_at	Os.6308.1.S1_at	-0.938636	0.0306818	DIP-1772N~DIP-2254N;DIP-411N~DIP-1772N;DIP-2254N~DIP-1493N;	PF00069;PS00005;PS00107;PS00108;PS50011
LOC_Os05g38400.1	LOC_Os02g02410.1	Os.7204.1.S1_at	Os.1311.1.S1_at	-0.944824	0.0275879	DIP-802N~DIP-2254N;DIP-411N~DIP-802N;	PF00004;PS00005;PS00007;PS00017;PS00674
LOC_Os05g38400.1	LOC_Os05g38530.1	Os.7204.1.S1_at	Os.38581.1.S1_s_at	-0.920874	0.0395628	DIP-802N~DIP-2254N;DIP-411N~DIP-802N;	PF00004;PS00005;PS00007;PS00017;PS00674
LOC_Os05g38400.1	LOC_Os01g08560.1	Os.7204.1.S1_at	Os.5504.1.S1_at	-0.978986	0.0105072	DIP-802N~DIP-2254N;	PF00004;PS00005;PS00007;PS00017;PS00674
LOC_Os05g38400.1	LOC_Os03g02260.1	Os.7204.1.S1_at	Os.6308.1.S1_at	-0.970567	0.0147163	DIP-802N~DIP-2254N;DIP-411N~DIP-802N;	PF00004;PS00005;PS00007;PS00017;PS00674
LOC_Os03g30200.1	LOC_Os03g11910.1	Os.7354.1.S1_at	Os.11419.1.S1_at	-0.925762	0.037119	DIP-2108N~DIP-411N;	PS00005
LOC_Os03g30200.1	LOC_Os02g02410.1	Os.7354.1.S1_at	Os.1311.1.S1_at	-0.961532	0.0192342	DIP-2108N~DIP-411N;	PS00005
LOC_Os03g30200.1	LOC_Os03g02260.1	Os.7354.1.S1_at	Os.6308.1.S1_at	-0.96072	0.0196402	DIP-2108N~DIP-411N;	PS00005
LOC_Os01g04814.1	LOC_Os03g11910.1	Os.7385.2.S1_a_at	Os.11419.1.S1_at	-0.972113	0.0139434	DIP-802N~DIP-2254N;DIP-411N~DIP-802N;DIP-411N~DIP-2704N;DIP-411N~DIP-2704N;DIP-411N~DIP-1587N;	PF00004;PS00005;PS00007;PS00017;PS00674
LOC_Os01g04814.1	LOC_Os02g02410.1	Os.7385.2.S1_a_at	Os.1311.1.S1_at	-0.991687	0.00415657	DIP-802N~DIP-2254N;DIP-411N~DIP-802N;DIP-411N~DIP-2704N;DIP-411N~DIP-2704N;DIP-411N~DIP-1587N;	PF00004;PS00005;PS00007;PS00017;PS00674
LOC_Os01g04814.1	LOC_Os03g02260.1	Os.7385.2.S1_a_at	Os.6308.1.S1_at	-0.988479	0.00576053	DIP-802N~DIP-2254N;DIP-411N~DIP-802N;DIP-411N~DIP-2704N;DIP-411N~DIP-2704N;DIP-411N~DIP-1587N;	PF00004;PS00005;PS00007;PS00017;PS00674
LOC_Os02g16040.1	LOC_Os12g14070.1	Os.7899.1.S1_at	Os.7977.1.S1_at	-0.914139	0.0429307	DIP-6583N~DIP-411N;	PF00179;PS00005;PS00183;PS50127
LOC_Os12g14070.1	LOC_Os02g21880.2	Os.7977.1.S1_at	Os.10889.1.S1_at	-0.962878	0.0185612	DIP-411N~DIP-1915N;	PS00005;PS00007
LOC_Os12g14070.1	LOC_Os12g43550.1	Os.7977.1.S1_at	Os.11076.1.S1_at	-0.916633	0.0416837	DIP-411N~DIP-755N;DIP-3801N~DIP-2254N;DIP-2019N~DIP-411N;
LOC_Os12g14070.1	LOC_Os02g34600.1	Os.7977.1.S1_at	Os.11782.1.S1_at	-0.993355	0.00332227	DIP-411N~DIP-5728N;DIP-2321N~DIP-411N;DIP-1772N~DIP-2254N;DIP-411N~DIP-1772N;DIP-6295N~DIP-411N;DIP-2322N~DIP-411N;DIP-411N~DIP-1566N;DIP-2254N~DIP-548N;DIP-411N~DIP-548N;DIP-6430N~DIP-411N;	PF00069;PS00005;PS00007;PS00107;PS00108;PS50011
LOC_Os12g14070.1	LOC_Os03g60870.1	Os.7977.1.S1_at	Os.12050.1.S1_a_at	-0.978191	0.0109046	DIP-411N~DIP-755N;DIP-3801N~DIP-2254N;DIP-2019N~DIP-411N;	PF00071;PS00005;PS00007;PS00017;PS00675;PS51419
LOC_Os12g14070.1	LOC_Os07g09680.2	Os.7977.1.S1_at	Os.12074.1.S1_at	-0.977228	0.0113861	DIP-411N~DIP-755N;DIP-3801N~DIP-2254N;DIP-2019N~DIP-411N;	PF00071;PS00005;PS00017;PS00675;PS51419
LOC_Os12g14070.1	LOC_Os08g42580.4	Os.7977.1.S1_at	Os.12634.1.S1_at	-0.980626	0.00968718	DIP-2254N~DIP-2510N;DIP-411N~DIP-712N;	PF00069;PS00005;PS00007;PS00107;PS00108;PS50011
LOC_Os12g14070.1	LOC_Os11g02830.1	Os.7977.1.S1_at	Os.12636.1.S1_at	-0.937597	0.0312014	DIP-411N~DIP-5728N;DIP-2254N~DIP-1493N;DIP-2322N~DIP-411N;	PF07714;PS00005;PS00107;PS00108;PS50011
LOC_Os12g14070.1	LOC_Os01g64970.1	Os.7977.1.S1_at	Os.12646.1.S1_at	-0.961761	0.0191195	DIP-411N~DIP-5728N;DIP-1772N~DIP-2254N;DIP-411N~DIP-1772N;DIP-6295N~DIP-411N;DIP-2322N~DIP-411N;DIP-411N~DIP-712N;DIP-2254N~DIP-548N;DIP-411N~DIP-548N;DIP-6430N~DIP-411N;	PF00069;PS00005;PS00007;PS00107;PS00108;PS50011
LOC_Os12g14070.1	LOC_Os09g08420.1	Os.7977.1.S1_at	Os.12648.1.S1_at	-0.989911	0.00504444	DIP-6541N~DIP-5656N;DIP-411N~DIP-5656N;DIP-2319N~DIP-2266N;DIP-2319N~DIP-411N;DIP-3817N~DIP-411N;	PF00069;PS00005;PS00108;PS50011
LOC_Os12g14070.1	LOC_Os04g51370.1	Os.7977.1.S1_at	Os.12653.1.S1_at	-0.992202	0.00389879	DIP-411N~DIP-1374N;	PF00069;PS00005;PS00107;PS00108;PS50011
LOC_Os12g14070.1	LOC_Os01g72790.1	Os.7977.1.S1_at	Os.14473.1.S1_a_at	-0.966105	0.0169474	DIP-411N~DIP-4610N;DIP-411N~DIP-60N;DIP-2254N~DIP-1493N;DIP-411N~DIP-1566N;DIP-6316N~DIP-411N;	PF00069;PS00005;PS00007;PS00107;PS00108;PS50011
LOC_Os12g14070.1	LOC_Os03g49640.1	Os.7977.1.S1_at	Os.14595.1.S1_at	-0.937633	0.0311836	DIP-411N~DIP-1447N;DIP-2254N~DIP-2436N;DIP-411N~DIP-2436N;	PF00069;PS00005;PS00107;PS00108;PS50011
LOC_Os12g14070.1	LOC_Os01g04409.1	Os.7977.1.S1_at	Os.14959.1.S1_at	-0.972512	0.0137441	DIP-2254N~DIP-548N;DIP-411N~DIP-548N;	PF00069;PS00005;PS00107;PS00108;PS50011
LOC_Os12g14070.1	LOC_Os03g02320.2	Os.7977.1.S1_at	Os.17312.2.S1_x_at	-0.948933	0.0255333	DIP-411N~DIP-5728N;	PF00069;PS00005;PS00007;PS00107;PS50011
LOC_Os12g14070.1	LOC_Os07g31280.1	Os.7977.1.S1_at	Os.18100.1.S1_at	-0.947006	0.0264969	DIP-3916N~DIP-262N;	PS00005;PS00007
LOC_Os12g14070.1	LOC_Os06g29120.1	Os.7977.1.S1_at	Os.18600.1.S1_at	-0.974885	0.0125575	DIP-411N~DIP-1447N;	PF00069;PS00005;PS00007;PS00107;PS50011
LOC_Os12g14070.1	LOC_Os06g06090.1	Os.7977.1.S1_at	Os.19011.1.S1_at	-0.958919	0.0205403	DIP-411N~DIP-5728N;DIP-2321N~DIP-411N;DIP-411N~DIP-60N;DIP-2254N~DIP-1493N;DIP-411N~DIP-1566N;DIP-6316N~DIP-411N;	PF00069;PS00005;PS00107;PS00108;PS01351;PS50011
LOC_Os12g14070.1	LOC_Os06g46330.1	Os.7977.1.S1_at	Os.20278.1.S1_at	-0.926003	0.0369983	DIP-411N~DIP-5728N;DIP-2254N~DIP-2436N;DIP-411N~DIP-2436N;	PF07714;PS00005;PS00108;PS50011
LOC_Os12g14070.1	LOC_Os05g43570.1	Os.7977.1.S1_at	Os.21326.1.S1_at	-0.97818	0.0109099	DIP-6541N~DIP-5656N;DIP-411N~DIP-5656N;DIP-2319N~DIP-2266N;DIP-2319N~DIP-411N;DIP-3817N~DIP-411N;DIP-6295N~DIP-411N;DIP-411N~DIP-712N;DIP-2254N~DIP-548N;DIP-411N~DIP-548N;	PF00069;PS00005;PS00007;PS00107;PS00108;PS50011
LOC_Os12g14070.1	LOC_Os03g16130.1	Os.7977.1.S1_at	Os.21451.1.S1_a_at	-0.953761	0.0231197	DIP-411N~DIP-60N;DIP-411N~DIP-1557N;DIP-2254N~DIP-548N;DIP-411N~DIP-548N;	PF00069;PS00005;PS00007;PS00107;PS00108;PS50011
LOC_Os12g14070.1	LOC_Os07g40550.1	Os.7977.1.S1_at	Os.22263.1.S1_a_at	-0.999404	0.00029785	DIP-411N~DIP-60N;DIP-2254N~DIP-1493N;DIP-411N~DIP-1566N;	PF00069;PS00005;PS00107;PS00108;PS50011
LOC_Os12g14070.1	LOC_Os01g40610.1	Os.7977.1.S1_at	Os.24549.1.S1_at	-0.957796	0.0211018	DIP-411N~DIP-1915N;	PS00005;PS00007
LOC_Os12g14070.1	LOC_Os08g10070.1	Os.7977.1.S1_at	Os.27059.1.S1_at	-0.937209	0.0313954	DIP-411N~DIP-60N;DIP-2254N~DIP-2436N;DIP-411N~DIP-2436N;DIP-2254N~DIP-548N;DIP-411N~DIP-548N;	PF00069;PS00005;PS00107;PS00108;PS50011
LOC_Os12g14070.1	LOC_Os08g39240.2	Os.7977.1.S1_at	Os.27559.1.S1_at	-0.97695	0.011525	DIP-411N~DIP-5728N;DIP-2254N~DIP-548N;DIP-411N~DIP-548N;	PF07714;PS00005;PS00007;PS00107;PS00108;PS50011
LOC_Os12g14070.1	LOC_Os12g02250.1	Os.7977.1.S1_at	Os.28385.3.S1_at	-0.988079	0.00596072	DIP-411N~DIP-712N;	PF00069;PS00005;PS00007;PS00108;PS50011
LOC_Os12g14070.1	LOC_Os08g32960.1	Os.7977.1.S1_at	Os.31636.1.S1_at	-0.995862	0.00206888	DIP-411N~DIP-2764N;	PS00005
LOC_Os12g14070.1	LOC_Os03g50390.2	Os.7977.1.S1_at	Os.31906.1.S1_s_at	-0.976611	0.0116946	DIP-6541N~DIP-5656N;DIP-411N~DIP-5656N;DIP-2319N~DIP-2266N;DIP-2319N~DIP-411N;DIP-3817N~DIP-411N;DIP-6295N~DIP-411N;DIP-2322N~DIP-411N;	PF00069;PS00005;PS00007;PS00017;PS00108;PS50011
LOC_Os12g14070.1	LOC_Os01g12720.1	Os.7977.1.S1_at	Os.32687.1.S1_at	-0.946062	0.0269689	DIP-2254N~DIP-2436N;DIP-411N~DIP-2436N;	PF07714;PS00005;PS00007;PS00107;PS00108;PS50011
LOC_Os12g14070.1	LOC_Os03g05280.1	Os.7977.1.S1_at	Os.33755.1.S1_at	-0.9806	0.00970015	DIP-411N~DIP-755N;DIP-3801N~DIP-2254N;DIP-2019N~DIP-411N;	PF00071;PS00005;PS00017;PS51419
LOC_Os12g14070.1	LOC_Os02g57420.1	Os.7977.1.S1_at	Os.33791.1.S1_at	-0.960188	0.0199062	DIP-411N~DIP-5728N;DIP-2321N~DIP-411N;DIP-411N~DIP-1566N;	PF00069;PS00005;PS00107;PS50011
LOC_Os12g14070.1	LOC_Os03g17980.1	Os.7977.1.S1_at	Os.338.1.S1_x_at	-0.974803	0.0125987	DIP-411N~DIP-5728N;DIP-2321N~DIP-411N;DIP-1772N~DIP-2254N;DIP-411N~DIP-1772N;DIP-2322N~DIP-411N;DIP-411N~DIP-1557N;DIP-411N~DIP-712N;DIP-2254N~DIP-548N;DIP-411N~DIP-548N;DIP-6430N~DIP-411N;	PF00069;PS00005;PS00007;PS00107;PS00108;PS50011
LOC_Os12g14070.1	LOC_Os10g30520.1	Os.7977.1.S1_at	Os.34773.1.S1_at	-0.918626	0.0406868	DIP-411N~DIP-755N;DIP-3801N~DIP-2254N;DIP-2019N~DIP-411N;	PF00071;PS00005;PS00017;PS00675;PS51419
LOC_Os12g14070.1	LOC_Os01g14510.1	Os.7977.1.S1_at	Os.35827.1.S1_at	-0.949488	0.0252562	DIP-411N~DIP-5728N;DIP-2254N~DIP-1493N;DIP-2254N~DIP-548N;DIP-411N~DIP-548N;	PF00069;PS00005;PS00107;PS00108;PS50011
LOC_Os12g14070.1	LOC_Os03g25070.1	Os.7977.1.S1_at	Os.38188.1.A1_at	-0.933414	0.0332928	DIP-411N~DIP-5728N;DIP-2321N~DIP-411N;DIP-1772N~DIP-2254N;DIP-411N~DIP-1772N;DIP-2254N~DIP-675N;DIP-411N~DIP-675N;DIP-2322N~DIP-411N;	PF00069;PS00005;PS00007;PS00107;PS00108;PS50011
LOC_Os12g14070.1	LOC_Os01g50770.1	Os.7977.1.S1_at	Os.38379.1.S1_at	-0.94661	0.0266951	DIP-2266N~DIP-1198N;DIP-3916N~DIP-1198N;DIP-1198N~DIP-411N;DIP-3916N~DIP-5448N;DIP-2254N~DIP-5448N;DIP-5448N~DIP-411N;	PS00005;PS00007
LOC_Os12g14070.1	LOC_Os01g27020.5	Os.7977.1.S1_at	Os.4023.1.S1_at	-0.933497	0.0332516	DIP-411N~DIP-60N;DIP-2254N~DIP-1493N;DIP-6295N~DIP-411N;DIP-411N~DIP-1566N;DIP-6316N~DIP-411N;	PF00069;PS00005;PS00007;PS00107;PS00108;PS50011
LOC_Os12g14070.1	LOC_Os10g32970.1	Os.7977.1.S1_at	Os.415.1.S1_at	-0.989458	0.00527113	DIP-2266N~DIP-1223N;DIP-1223N~DIP-2254N;DIP-1223N~DIP-411N;	PS00005;PS00007
LOC_Os12g14070.1	LOC_Os10g25550.1	Os.7977.1.S1_at	Os.46687.1.S1_x_at	-0.955776	0.0221118	DIP-411N~DIP-5728N;DIP-411N~DIP-1447N;DIP-2254N~DIP-1493N;DIP-2254N~DIP-2436N;DIP-411N~DIP-2436N;	PF07714;PS00005;PS00108;PS50011
LOC_Os12g14070.1	LOC_Os03g05730.1	Os.7977.1.S1_at	Os.4689.1.S1_at	-0.917079	0.0414604	DIP-411N~DIP-2704N;	PF00004;PS00005;PS00007;PS00017;PS00674
LOC_Os12g14070.1	LOC_Os02g30900.1	Os.7977.1.S1_at	Os.49382.1.S1_at	-0.972751	0.0136246	DIP-2254N~DIP-2436N;DIP-411N~DIP-2436N;DIP-2254N~DIP-548N;DIP-411N~DIP-548N;	PF00069;PS00005;PS00107;PS00108;PS50011
LOC_Os12g14070.1	LOC_Os06g09180.1	Os.7977.1.S1_at	Os.49853.1.S1_a_at	-0.926229	0.0368855	DIP-6541N~DIP-5656N;DIP-411N~DIP-5656N;DIP-411N~DIP-5728N;DIP-411N~DIP-1447N;DIP-2368N~DIP-2266N;DIP-2254N~DIP-2368N;DIP-2368N~DIP-411N;DIP-6295N~DIP-411N;DIP-2322N~DIP-411N;DIP-2254N~DIP-2510N;DIP-411N~DIP-712N;DIP-2254N~DIP-548N;DIP-411N~DIP-548N;	PF00069;PS00005;PS00107;PS00108;PS50011
LOC_Os12g14070.1	LOC_Os11g06780.1	Os.7977.1.S1_at	Os.51809.1.S1_at	-0.970937	0.0145316	DIP-411N~DIP-1447N;DIP-2254N~DIP-1493N;DIP-6295N~DIP-411N;DIP-2322N~DIP-411N;DIP-2254N~DIP-2436N;DIP-411N~DIP-2436N;DIP-411N~DIP-712N;	PF00069;PS00005;PS00007;PS00107;PS00108;PS50011
LOC_Os12g14070.1	LOC_Os02g43430.1	Os.7977.1.S1_at	Os.51823.1.S1_at	-0.936011	0.0319944	DIP-2254N~DIP-1493N;	PF07714;PS00005;PS00107;PS00108;PS50011
LOC_Os12g14070.1	LOC_Os03g29410.1	Os.7977.1.S1_at	Os.52616.1.A1_at	-0.900722	0.0496389	DIP-2254N~DIP-2436N;DIP-411N~DIP-2436N;	PF07714;PS00005;PS00108;PS50011
LOC_Os12g14070.1	LOC_Os04g42480.1	Os.7977.1.S1_at	Os.52652.1.S1_at	-0.926857	0.0365715	DIP-411N~DIP-1447N;DIP-6295N~DIP-411N;	PF00069;PS00005;PS00108;PS50011
LOC_Os12g14070.1	LOC_Os05g46000.1	Os.7977.1.S1_at	Os.54425.1.S1_at	-0.987676	0.00616222	DIP-411N~DIP-755N;DIP-3801N~DIP-2254N;DIP-2019N~DIP-411N;	PF00071;PS00005;PS00017;PS00675;PS51419
LOC_Os12g14070.1	LOC_Os05g04340.1	Os.7977.1.S1_at	Os.5678.2.S1_at	-0.984346	0.00782715	DIP-411N~DIP-5728N;DIP-411N~DIP-60N;DIP-2254N~DIP-1493N;DIP-2322N~DIP-411N;DIP-411N~DIP-1566N;DIP-411N~DIP-1374N;DIP-6316N~DIP-411N;	PF00069;PS00005;PS00007;PS00107;PS00108;PS50011
LOC_Os12g14070.1	LOC_Os02g53030.1	Os.7977.1.S1_at	Os.57338.1.S1_at	-0.966407	0.0167965	DIP-2254N~DIP-2436N;DIP-411N~DIP-2436N;	PF00069;PS00005;PS00107;PS50011
LOC_Os12g14070.1	LOC_Os01g43480.3	Os.7977.1.S1_at	Os.648.1.S1_at	-0.955908	0.0220458	DIP-411N~DIP-2704N;	PF00004;PS00005;PS00007;PS00017;PS00674
LOC_Os12g14070.1	LOC_Os01g10450.1	Os.7977.1.S1_at	Os.7304.1.S1_at	-0.957714	0.0211432	DIP-411N~DIP-5728N;	PF00069;PS00005;PS00007;PS00108;PS50011
LOC_Os12g14070.1	LOC_Os06g49430.1	Os.7977.1.S1_at	Os.7913.1.S1_a_at	-0.962293	0.0188537	DIP-411N~DIP-4610N;DIP-411N~DIP-60N;DIP-2254N~DIP-1493N;DIP-411N~DIP-1566N;DIP-411N~DIP-1374N;DIP-6316N~DIP-411N;	PF00069;PS00005;PS00007;PS00107;PS01351;PS50011
LOC_Os12g14070.1	LOC_Os02g07790.1	Os.7977.1.S1_at	Os.8323.1.S1_a_at	-0.975366	0.0123168	DIP-411N~DIP-5728N;DIP-411N~DIP-1447N;DIP-411N~DIP-712N;DIP-2254N~DIP-548N;DIP-411N~DIP-548N;	PF07714;PS00005;PS00108;PS50011
LOC_Os12g14070.1	LOC_Os05g30870.1	Os.7977.1.S1_at	Os.8865.1.S1_x_at	-0.99196	0.00402003	DIP-2254N~DIP-2436N;DIP-411N~DIP-2436N;DIP-411N~DIP-712N;	PF00069;PF07714;PS00005;PS00107;PS00108;PS50011
LOC_Os12g14070.1	LOC_Os04g59450.1	Os.7977.1.S1_at	Os.9298.1.S1_at	-0.934359	0.0328207	DIP-411N~DIP-5728N;DIP-2321N~DIP-411N;DIP-1772N~DIP-2254N;DIP-411N~DIP-1772N;DIP-2322N~DIP-411N;DIP-411N~DIP-712N;DIP-2254N~DIP-548N;DIP-411N~DIP-548N;DIP-6430N~DIP-411N;	PF00069;PS00005;PS00007;PS00107;PS00108;PS50011
LOC_Os12g14070.1	LOC_Os01g14860.4	Os.7977.1.S1_at	Os.9955.1.S1_a_at	-0.952453	0.0237737	DIP-6541N~DIP-5656N;DIP-411N~DIP-5656N;DIP-2321N~DIP-411N;DIP-411N~DIP-60N;DIP-2254N~DIP-1493N;DIP-2322N~DIP-411N;DIP-411N~DIP-1566N;DIP-411N~DIP-1374N;DIP-6316N~DIP-411N;	PF00069;PS00005;PS00007;PS00107;PS00108;PS50011
LOC_Os12g14070.1	LOC_Os03g09140.2	Os.7977.1.S1_at	OsAffx.12797.1.S1_s_at	-0.995982	0.00200899	DIP-411N~DIP-755N;DIP-3801N~DIP-2254N;DIP-2019N~DIP-411N;	PF00071;PS00005;PS00017;PS51419
LOC_Os12g14070.1	LOC_Os07g22840.1	Os.7977.1.S1_at	OsAffx.16365.1.S1_at	-0.993779	0.00311056	DIP-2266N~DIP-1373N;DIP-6541N~DIP-1373N;	PS00005
LOC_Os12g14070.1	LOC_Os11g38670.1	Os.7977.1.S1_at	OsAffx.19236.1.S1_at	-0.957973	0.0210135	DIP-411N~DIP-5628N;	PF00270;PF00271;PS00005;PS00007;PS00017;PS51192;PS51194;PS51195
LOC_Os12g14070.1	LOC_Os12g19290.1	Os.7977.1.S1_at	OsAffx.19745.1.S1_at	-0.913657	0.0431716	DIP-6541N~DIP-5656N;DIP-411N~DIP-5656N;DIP-2319N~DIP-2266N;DIP-2319N~DIP-411N;DIP-3817N~DIP-411N;DIP-6295N~DIP-411N;DIP-2254N~DIP-548N;DIP-411N~DIP-548N;	PF00069;PS00005;PS00007;PS00107;PS00108;PS50011
LOC_Os12g14070.1	LOC_Os01g02750.1	Os.7977.1.S1_at	OsAffx.23090.1.S1_x_at	-0.965242	0.0173788	DIP-411N~DIP-1447N;	PF07714;PS00005;PS00007;PS00107;PS00108;PS50011
LOC_Os12g14070.1	LOC_Os06g47470.1	Os.7977.1.S1_at	OsAffx.28152.2.S1_at	-0.982063	0.00896856	DIP-411N~DIP-5728N;DIP-411N~DIP-1447N;	PF00069;PS00005;PS00007;PS00107;PS00108;PS50011
LOC_Os12g27520.1	LOC_Os05g38530.1	Os.8129.1.S1_at	Os.38581.1.S1_s_at	-0.967226	0.0163868	DIP-1900N~DIP-411N;	PF00069;PS00005;PS00007;PS00108;PS50011
LOC_Os12g27520.1	LOC_Os03g02260.1	Os.8129.1.S1_at	Os.6308.1.S1_at	-0.942773	0.0286136	DIP-1900N~DIP-411N;	PF00069;PS00005;PS00007;PS00108;PS50011
LOC_Os01g54480.1	LOC_Os03g11910.1	Os.8233.1.S1_at	Os.11419.1.S1_at	-0.959521	0.0202394	DIP-1772N~DIP-2254N;DIP-411N~DIP-1772N;	PF00069;PS00005;PS00007;PS50011
LOC_Os01g54480.1	LOC_Os02g02410.1	Os.8233.1.S1_at	Os.1311.1.S1_at	-0.975114	0.0124431	DIP-1772N~DIP-2254N;DIP-411N~DIP-1772N;	PF00069;PS00005;PS00007;PS50011
LOC_Os01g54480.2	LOC_Os03g02260.1	Os.8233.1.S1_at	Os.6308.1.S1_at	-0.972336	0.013832	DIP-6631N~DIP-4862N;DIP-1772N~DIP-2254N;DIP-411N~DIP-1772N;
LOC_Os02g49980.1	LOC_Os03g11910.1	Os.9111.1.S1_at	Os.11419.1.S1_at	-0.991667	0.00416666	DIP-2019N~DIP-411N;	PS00005;PS00007;PS00017
LOC_Os02g49980.1	LOC_Os02g02410.1	Os.9111.1.S1_at	Os.1311.1.S1_at	-0.988232	0.00588387	DIP-2019N~DIP-411N;	PS00005;PS00007;PS00017
LOC_Os02g49980.1	LOC_Os03g02260.1	Os.9111.1.S1_at	Os.6308.1.S1_at	-0.953005	0.0234976	DIP-2019N~DIP-411N;	PS00005;PS00007;PS00017
LOC_Os02g49980.1	LOC_Os12g14070.1	Os.9111.1.S1_at	Os.7977.1.S1_at	-0.934526	0.0327371	DIP-2019N~DIP-411N;	PS00005;PS00007;PS00017
LOC_Os02g54600.1	LOC_Os01g08560.1	Os.9331.1.S1_at	Os.5504.1.S1_at	-0.939327	0.0303364	DIP-2368N~DIP-2266N;DIP-2254N~DIP-2368N;DIP-2368N~DIP-4862N;DIP-2254N~DIP-2510N;DIP-2254N~DIP-2436N;	PF00069;PS00005;PS00107;PS00108;PS50011
LOC_Os06g45820.1	LOC_Os12g14070.1	Os.9440.1.S1_a_at	Os.7977.1.S1_at	-0.94116	0.0294201	DIP-802N~DIP-2254N;DIP-411N~DIP-802N;	PF00004;PS00005;PS00007;PS00017;PS00674
LOC_Os11g06390.1	LOC_Os05g38530.1	Os.9627.1.S1_at	Os.38581.1.S1_s_at	-0.946776	0.0266121	DIP-2217N~DIP-2254N;DIP-411N~DIP-2217N;	PS00005;PS00007
LOC_Os11g06390.1	LOC_Os01g08560.1	Os.9627.1.S1_at	Os.5504.1.S1_at	-0.999561	0.000219261	DIP-2217N~DIP-2254N;	PS00005;PS00007
LOC_Os11g06390.1	LOC_Os03g02260.1	Os.9627.1.S1_at	Os.6308.1.S1_at	-0.905134	0.0474332	DIP-2217N~DIP-2254N;DIP-411N~DIP-2217N;	PS00005;PS00007
LOC_Os01g14860.1	LOC_Os03g11910.1	Os.9955.1.S1_a_at	Os.11419.1.S1_at	-0.990713	0.00464341	DIP-2321N~DIP-411N;DIP-411N~DIP-60N;DIP-2254N~DIP-1493N;DIP-2322N~DIP-411N;DIP-411N~DIP-1566N;DIP-411N~DIP-1374N;DIP-6316N~DIP-411N;
LOC_Os01g14860.1	LOC_Os02g02410.1	Os.9955.1.S1_a_at	Os.1311.1.S1_at	-0.976188	0.011906	DIP-2321N~DIP-411N;DIP-411N~DIP-60N;DIP-2254N~DIP-1493N;DIP-2322N~DIP-411N;DIP-411N~DIP-1566N;DIP-411N~DIP-1374N;DIP-6316N~DIP-411N;
LOC_Os01g14860.1	LOC_Os03g02260.1	Os.9955.1.S1_a_at	Os.6308.1.S1_at	-0.929453	0.0352733	DIP-2321N~DIP-411N;DIP-411N~DIP-60N;DIP-2254N~DIP-1493N;DIP-2322N~DIP-411N;DIP-411N~DIP-1566N;DIP-411N~DIP-1374N;DIP-6316N~DIP-411N;
LOC_Os01g14860.1	LOC_Os12g14070.1	Os.9955.1.S1_a_at	Os.7977.1.S1_at	-0.952453	0.0237737	DIP-2321N~DIP-411N;DIP-411N~DIP-60N;DIP-2254N~DIP-1493N;DIP-2322N~DIP-411N;DIP-411N~DIP-1566N;DIP-411N~DIP-1374N;DIP-6316N~DIP-411N;
LOC_Os03g03510.1	LOC_Os03g02260.1	OsAffx.12721.1.S1_at	Os.6308.1.S1_at	-0.907413	0.0462936	DIP-2321N~DIP-411N;DIP-1772N~DIP-2254N;DIP-411N~DIP-1772N;DIP-411N~DIP-60N;DIP-411N~DIP-1447N;DIP-6295N~DIP-411N;DIP-2322N~DIP-411N;DIP-411N~DIP-1557N;DIP-411N~DIP-712N;DIP-2254N~DIP-548N;DIP-411N~DIP-548N;	PF00069;PF03822;PS00005;PS00017;PS00107;PS00108;PS50011;PS50816
LOC_Os03g09140.1	LOC_Os03g11910.1	OsAffx.12797.1.S1_s_at	Os.11419.1.S1_at	-0.978912	0.0105441	DIP-3801N~DIP-2254N;DIP-2019N~DIP-411N;
LOC_Os03g09140.1	LOC_Os02g02410.1	OsAffx.12797.1.S1_s_at	Os.1311.1.S1_at	-0.932308	0.0338458	DIP-3801N~DIP-2254N;DIP-2019N~DIP-411N;
LOC_Os03g09140.1	LOC_Os12g14070.1	OsAffx.12797.1.S1_s_at	Os.7977.1.S1_at	-0.995982	0.00200899	DIP-3801N~DIP-2254N;DIP-2019N~DIP-411N;
LOC_Os07g43900.1	LOC_Os02g02410.1	OsAffx.16705.1.S1_at	Os.1311.1.S1_at	-0.952481	0.0237593	DIP-1772N~DIP-2254N;DIP-411N~DIP-1772N;DIP-2254N~DIP-2510N;DIP-411N~DIP-6483N;DIP-6316N~DIP-411N;	PF07714;PS00005;PS00007;PS00017;PS00107;PS00108;PS50011
LOC_Os07g43900.1	LOC_Os05g38530.1	OsAffx.16705.1.S1_at	Os.38581.1.S1_s_at	-0.934536	0.032732	DIP-1772N~DIP-2254N;DIP-411N~DIP-1772N;DIP-2254N~DIP-2510N;DIP-411N~DIP-6483N;DIP-6316N~DIP-411N;	PF07714;PS00005;PS00007;PS00017;PS00107;PS00108;PS50011
LOC_Os07g43900.1	LOC_Os01g08560.1	OsAffx.16705.1.S1_at	Os.5504.1.S1_at	-0.972019	0.0139904	DIP-1772N~DIP-2254N;DIP-2254N~DIP-2510N;	PF07714;PS00005;PS00007;PS00017;PS00107;PS00108;PS50011
LOC_Os07g43900.1	LOC_Os03g02260.1	OsAffx.16705.1.S1_at	Os.6308.1.S1_at	-0.982698	0.00865099	DIP-1772N~DIP-2254N;DIP-411N~DIP-1772N;DIP-2254N~DIP-2510N;DIP-411N~DIP-6483N;DIP-6316N~DIP-411N;	PF07714;PS00005;PS00007;PS00017;PS00107;PS00108;PS50011
LOC_Os01g57940.1	LOC_Os02g02410.1	OsAffx.23830.2.S1_at	Os.1311.1.S1_at	-0.937714	0.0311428	DIP-2321N~DIP-411N;DIP-411N~DIP-1566N;DIP-2254N~DIP-2436N;DIP-411N~DIP-2436N;DIP-2254N~DIP-548N;DIP-411N~DIP-548N;	PF00069;PS00005;PS00107;PS00108;PS50011
LOC_Os01g57940.1	LOC_Os03g02260.1	OsAffx.23830.2.S1_at	Os.6308.1.S1_at	-0.963953	0.0180234	DIP-2321N~DIP-411N;DIP-411N~DIP-1566N;DIP-2254N~DIP-2436N;DIP-411N~DIP-2436N;DIP-2254N~DIP-548N;DIP-411N~DIP-548N;	PF00069;PS00005;PS00107;PS00108;PS50011
LOC_Os03g46650.1	LOC_Os05g38530.1	OsAffx.25583.1.S1_at	Os.38581.1.S1_s_at	-0.996335	0.00183268	DIP-512N~DIP-6541N;DIP-1439N~DIP-411N;DIP-954N~DIP-2266N;DIP-2254N~DIP-954N;DIP-411N~DIP-954N;DIP-512N~DIP-2254N;DIP-512N~DIP-411N;	PS00005;PS00678
LOC_Os03g46650.1	LOC_Os01g08560.1	OsAffx.25583.1.S1_at	Os.5504.1.S1_at	-0.929314	0.035343	DIP-954N~DIP-2266N;DIP-2254N~DIP-954N;DIP-512N~DIP-2254N;	PS00005;PS00678
LOC_Os05g26940.1	LOC_Os03g11910.1	OsAffx.27033.1.S1_at	Os.11419.1.S1_at	-0.975593	0.0122035	DIP-1772N~DIP-2254N;DIP-411N~DIP-1772N;	PF00069;PF03822;PS00005;PS00107;PS00108;PS50011;PS50816
LOC_Os05g26940.1	LOC_Os02g02410.1	OsAffx.27033.1.S1_at	Os.1311.1.S1_at	-0.946889	0.0265557	DIP-1772N~DIP-2254N;DIP-411N~DIP-1772N;	PF00069;PF03822;PS00005;PS00107;PS00108;PS50011;PS50816
LOC_Os05g26940.1	LOC_Os12g14070.1	OsAffx.27033.1.S1_at	Os.7977.1.S1_at	-0.962321	0.0188394	DIP-1772N~DIP-2254N;DIP-411N~DIP-1772N;	PF00069;PF03822;PS00005;PS00107;PS00108;PS50011;PS50816
LOC_Os06g50030.1	LOC_Os03g11910.1	OsAffx.28195.1.S1_x_at	Os.11419.1.S1_at	-0.991571	0.00421461	DIP-2321N~DIP-411N;DIP-1772N~DIP-2254N;DIP-411N~DIP-1772N;DIP-2254N~DIP-675N;DIP-411N~DIP-675N;DIP-2322N~DIP-411N;DIP-411N~DIP-1557N;	PF00069;PS00005;PS00007;PS00107;PS00108;PS50011
LOC_Os06g50030.1	LOC_Os02g02410.1	OsAffx.28195.1.S1_x_at	Os.1311.1.S1_at	-0.992785	0.0036075	DIP-2321N~DIP-411N;DIP-1772N~DIP-2254N;DIP-411N~DIP-1772N;DIP-2254N~DIP-675N;DIP-411N~DIP-675N;DIP-2322N~DIP-411N;DIP-411N~DIP-1557N;	PF00069;PS00005;PS00007;PS00107;PS00108;PS50011
LOC_Os06g50030.1	LOC_Os03g02260.1	OsAffx.28195.1.S1_x_at	Os.6308.1.S1_at	-0.970247	0.0148766	DIP-2321N~DIP-411N;DIP-1772N~DIP-2254N;DIP-411N~DIP-1772N;DIP-2254N~DIP-675N;DIP-411N~DIP-675N;DIP-2322N~DIP-411N;DIP-411N~DIP-1557N;	PF00069;PS00005;PS00007;PS00107;PS00108;PS50011
LOC_Os06g50030.1	LOC_Os12g14070.1	OsAffx.28195.1.S1_x_at	Os.7977.1.S1_at	-0.926725	0.0366375	DIP-2321N~DIP-411N;DIP-1772N~DIP-2254N;DIP-411N~DIP-1772N;DIP-2254N~DIP-675N;DIP-411N~DIP-675N;DIP-2322N~DIP-411N;DIP-411N~DIP-1557N;	PF00069;PS00005;PS00007;PS00107;PS00108;PS50011
LOC_Os08g06060.1	LOC_Os05g38530.1	OsAffx.29059.1.S1_at	Os.38581.1.S1_s_at	-0.972371	0.0138143	DIP-2321N~DIP-411N;DIP-411N~DIP-4610N;DIP-411N~DIP-60N;DIP-2254N~DIP-1493N;DIP-411N~DIP-1566N;DIP-6316N~DIP-411N;	PF00069;PS00005;PS50011
LOC_Os09g10720.1	LOC_Os12g14070.1	OsAffx.29798.1.S1_at	Os.7977.1.S1_at	-0.985644	0.00717781	DIP-6271N~DIP-6541N;DIP-1717N~DIP-411N;DIP-411N~DIP-6271N;	PF00069;PS00005;PS00007;PS00108;PS50011
LOC_Os04g47620.1	LOC_Os03g11910.1	OsAffx.29815.1.S1_x_at	Os.11419.1.S1_at	-0.961499	0.0192505	DIP-1772N~DIP-2254N;DIP-411N~DIP-1772N;DIP-2254N~DIP-1493N;DIP-2254N~DIP-548N;DIP-411N~DIP-548N;	PF00069;PS00005;PS00107;PS00108;PS50011
LOC_Os04g47620.1	LOC_Os02g02410.1	OsAffx.29815.1.S1_x_at	Os.1311.1.S1_at	-0.968096	0.0159518	DIP-1772N~DIP-2254N;DIP-411N~DIP-1772N;DIP-2254N~DIP-1493N;DIP-2254N~DIP-548N;DIP-411N~DIP-548N;	PF00069;PS00005;PS00107;PS00108;PS50011
LOC_Os04g47620.1	LOC_Os03g02260.1	OsAffx.29815.1.S1_x_at	Os.6308.1.S1_at	-0.957678	0.021161	DIP-1772N~DIP-2254N;DIP-411N~DIP-1772N;DIP-2254N~DIP-1493N;DIP-2254N~DIP-548N;DIP-411N~DIP-548N;	PF00069;PS00005;PS00107;PS00108;PS50011
LOC_Os12g07230.1	LOC_Os03g11910.1	OsAffx.31629.1.S1_at	Os.11419.1.S1_at	-0.995542	0.00222894	DIP-2321N~DIP-411N;DIP-1772N~DIP-2254N;DIP-411N~DIP-1772N;DIP-2322N~DIP-411N;DIP-411N~DIP-712N;	PF00036;PF00069;PS00005;PS00018;PS00107;PS00108;PS50011;PS50222
LOC_Os12g07230.1	LOC_Os02g02410.1	OsAffx.31629.1.S1_at	Os.1311.1.S1_at	-0.994179	0.00291043	DIP-2321N~DIP-411N;DIP-1772N~DIP-2254N;DIP-411N~DIP-1772N;DIP-2322N~DIP-411N;DIP-411N~DIP-712N;	PF00036;PF00069;PS00005;PS00018;PS00107;PS00108;PS50011;PS50222
LOC_Os12g07230.1	LOC_Os03g02260.1	OsAffx.31629.1.S1_at	Os.6308.1.S1_at	-0.967644	0.0161778	DIP-2321N~DIP-411N;DIP-1772N~DIP-2254N;DIP-411N~DIP-1772N;DIP-2322N~DIP-411N;DIP-411N~DIP-712N;	PF00036;PF00069;PS00005;PS00018;PS00107;PS00108;PS50011;PS50222
LOC_Os12g07230.1	LOC_Os12g14070.1	OsAffx.31629.1.S1_at	Os.7977.1.S1_at	-0.93479	0.0326048	DIP-2321N~DIP-411N;DIP-1772N~DIP-2254N;DIP-411N~DIP-1772N;DIP-2322N~DIP-411N;DIP-411N~DIP-712N;	PF00036;PF00069;PS00005;PS00018;PS00107;PS00108;PS50011;PS50222
LOC_Os11g25510.1	LOC_Os03g11910.1	OsAffx.4190.1.S1_x_at	Os.11419.1.S1_at	-0.934083	0.0329587	DIP-2321N~DIP-411N;DIP-411N~DIP-1447N;	PF07714;PS00005;PS00107;PS00108;PS50011
LOC_Os11g25510.1	LOC_Os12g14070.1	OsAffx.4190.1.S1_x_at	Os.7977.1.S1_at	-0.988616	0.00569182	DIP-2321N~DIP-411N;DIP-411N~DIP-1447N;	PF07714;PS00005;PS00107;PS00108;PS50011
LOC_Os06g10340.1	LOC_Os03g11910.1	OsAffx.4788.1.S1_s_at	Os.11419.1.S1_at	-0.918404	0.0407978	DIP-1189N~DIP-411N;
LOC_Os06g10340.1	LOC_Os12g14070.1	OsAffx.4788.1.S1_s_at	Os.7977.1.S1_at	-0.989475	0.00526275	DIP-1189N~DIP-411N;
LOC_Os08g38086.3	LOC_Os03g11910.1	Os.10056.1.S1_at	Os.11419.1.S1_at	0.97081	0.0145949	DIP-2262N~DIP-2253N;DIP-2262N~DIP-2265N;DIP-411N~DIP-2262N;	PS00005;PS00007;PS00298
LOC_Os08g38086.3	LOC_Os02g02410.1	Os.10056.1.S1_at	Os.1311.1.S1_at	0.922048	0.0389759	DIP-2262N~DIP-2253N;DIP-2262N~DIP-2265N;DIP-411N~DIP-2262N;	PS00005;PS00007;PS00298
LOC_Os08g38086.3	LOC_Os12g14070.1	Os.10056.1.S1_at	Os.7977.1.S1_at	0.99219	0.00390516	DIP-2262N~DIP-2253N;DIP-2262N~DIP-2265N;DIP-411N~DIP-2262N;	PS00005;PS00007;PS00298
LOC_Os08g39140.1	LOC_Os05g38530.1	Os.10259.1.S1_at	Os.38581.1.S1_s_at	0.962358	0.0188211	DIP-2262N~DIP-2253N;DIP-2262N~DIP-2265N;DIP-411N~DIP-2262N;	PS00005;PS00007;PS00298
LOC_Os08g39140.1	LOC_Os01g08560.1	Os.10259.1.S1_at	Os.5504.1.S1_at	0.946353	0.0268233	DIP-2262N~DIP-2253N;DIP-2262N~DIP-2265N;	PS00005;PS00007;PS00298
LOC_Os03g55600.1	LOC_Os01g08560.1	Os.10334.1.S1_at	Os.5504.1.S1_at	0.932233	0.0338835	DIP-1772N~DIP-2254N;DIP-2254N~DIP-548N;	PF00069;PS00005;PS00007;PS00107;PS00108;PS50011
LOC_Os10g30580.1	LOC_Os01g08560.1	Os.10607.1.S1_at	Os.5504.1.S1_at	0.973277	0.0133614	DIP-802N~DIP-2254N;	PF00004;PS00005;PS00007;PS00017;PS00674
LOC_Os05g38370.1	LOC_Os03g11910.1	Os.11124.1.S1_at	Os.11419.1.S1_at	0.949005	0.0254976	DIP-1263N~DIP-2266N;DIP-1263N~DIP-3916N;DIP-411N~DIP-1263N;	PS00005
LOC_Os05g38370.1	LOC_Os02g02410.1	Os.11124.1.S1_at	Os.1311.1.S1_at	0.975223	0.0123885	DIP-1263N~DIP-2266N;DIP-1263N~DIP-3916N;DIP-411N~DIP-1263N;	PS00005
LOC_Os05g38370.1	LOC_Os03g02260.1	Os.11124.1.S1_at	Os.6308.1.S1_at	0.982353	0.0088234	DIP-1263N~DIP-2266N;DIP-1263N~DIP-3916N;DIP-411N~DIP-1263N;	PS00005
LOC_Os05g49880.1	LOC_Os03g11910.1	Os.11139.1.S1_at	Os.11419.1.S1_at	0.9637	0.0181502	DIP-4211N~DIP-2254N;DIP-4211N~DIP-411N;	PS00005
LOC_Os05g49880.1	LOC_Os02g02410.1	Os.11139.1.S1_at	Os.1311.1.S1_at	0.908067	0.0459664	DIP-4211N~DIP-2254N;DIP-4211N~DIP-411N;	PS00005
LOC_Os05g49880.1	LOC_Os12g14070.1	Os.11139.1.S1_at	Os.7977.1.S1_at	0.99704	0.00148	DIP-4211N~DIP-2254N;DIP-4211N~DIP-411N;	PS00005
LOC_Os02g51570.1	LOC_Os12g14070.1	Os.11397.1.S1_at	Os.7977.1.S1_at	0.954778	0.0226112	DIP-1263N~DIP-2266N;DIP-1263N~DIP-3916N;DIP-411N~DIP-1263N;	PS00005
LOC_Os03g11910.1	LOC_Os06g36700.1	Os.11419.1.S1_at	Os.10453.1.S1_at	0.932285	0.0338576	DIP-2266N~DIP-4451N;DIP-4451N~DIP-3916N;DIP-4451N~DIP-2254N;DIP-411N~DIP-4451N;	PS00005;PS00007;PS00750;PS00995
LOC_Os03g11910.1	LOC_Os07g43470.1	Os.11419.1.S1_at	Os.10918.1.S1_at	0.969179	0.0154103	DIP-411N~DIP-2827N;	PS00005;PS00017
LOC_Os03g11910.1	LOC_Os03g61220.1	Os.11419.1.S1_at	Os.11687.1.S1_a_at	0.915734	0.042133	DIP-411N~DIP-5628N;	PF00270;PF00271;PS00005;PS00017;PS51192;PS51194;PS51195
LOC_Os03g11910.1	LOC_Os06g34690.1	Os.11419.1.S1_at	Os.12204.1.S1_at	0.902832	0.0485839	DIP-2266N~DIP-4451N;DIP-4451N~DIP-3916N;DIP-4451N~DIP-2254N;DIP-411N~DIP-4451N;	PS00005;PS00007;PS00750;PS00995
LOC_Os03g11910.1	LOC_Os01g12900.1	Os.11419.1.S1_at	Os.12209.1.S1_a_at	0.912465	0.0437676	DIP-411N~DIP-755N;DIP-2019N~DIP-411N;	PF00071;PS00005;PS00017;PS51420
LOC_Os03g11910.1	LOC_Os12g07740.1	Os.11419.1.S1_at	Os.12630.1.S1_at	0.907138	0.046431	DIP-2254N~DIP-2561N;	PS00005;PS00017
LOC_Os03g11910.1	LOC_Os02g47220.1	Os.11419.1.S1_at	Os.12650.1.S1_a_at	0.978227	0.0108864	DIP-411N~DIP-5728N;DIP-2321N~DIP-411N;DIP-411N~DIP-4610N;DIP-411N~DIP-60N;DIP-2254N~DIP-675N;DIP-411N~DIP-675N;DIP-2254N~DIP-1493N;DIP-2322N~DIP-411N;DIP-411N~DIP-1566N;DIP-411N~DIP-1374N;DIP-6316N~DIP-411N;	PF00069;PS00005;PS00007;PS00107;PS00108;PS50011
LOC_Os03g11910.1	LOC_Os02g42620.1	Os.11419.1.S1_at	Os.17824.1.S1_at	0.963756	0.0181218	DIP-2254N~DIP-2436N;DIP-411N~DIP-2436N;DIP-2254N~DIP-548N;DIP-411N~DIP-548N;	PF07714;PS00005;PS00107;PS00108;PS50011
LOC_Os03g11910.1	LOC_Os01g01700.1	Os.11419.1.S1_at	Os.20521.1.S2_at	0.917407	0.0412967	DIP-2266N~DIP-1373N;DIP-6541N~DIP-1373N;	PS00005
LOC_Os03g11910.1	LOC_Os08g32090.1	Os.11419.1.S1_at	Os.21287.1.S1_at	0.991741	0.00412958	DIP-411N~DIP-5628N;	PF00270;PF00271;PS00005;PS00017;PS51192;PS51194;PS51195
LOC_Os03g11910.1	LOC_Os05g44310.1	Os.11419.1.S1_at	Os.22280.1.S1_at	0.918593	0.0407034	DIP-411N~DIP-2704N;	PF00004;PS00005;PS00007;PS00017;PS00674
LOC_Os03g11910.1	LOC_Os02g39870.1	Os.11419.1.S1_at	Os.22653.1.S1_s_at	0.951946	0.0240268	DIP-411N~DIP-775N;	PS00005;PS00007
LOC_Os03g11910.1	LOC_Os02g02840.1	Os.11419.1.S1_at	Os.2448.1.S1_at	0.963975	0.0180127	DIP-411N~DIP-755N;DIP-3801N~DIP-2254N;DIP-2019N~DIP-411N;	PF00071;PS00005;PS00007;PS00017;PS51420
LOC_Os03g11910.1	LOC_Os07g33340.1	Os.11419.1.S1_at	Os.24708.1.S1_at	0.948162	0.0259189	DIP-411N~DIP-5628N;	PF00270;PF00271;PS00005;PS00007;PS00017;PS51192;PS51194;PS51195
LOC_Os03g11910.1	LOC_Os02g47180.1	Os.11419.1.S1_at	Os.26575.1.S1_at	0.995775	0.00211234	DIP-411N~DIP-5915N;	PS00005;PS00678
LOC_Os03g11910.1	LOC_Os03g42220.1	Os.11419.1.S1_at	Os.26722.1.S1_at	0.900646	0.0496771	DIP-2266N~DIP-4451N;DIP-4451N~DIP-3916N;DIP-4451N~DIP-2254N;DIP-411N~DIP-4451N;	PS00005;PS00750;PS00995
LOC_Os03g11910.1	LOC_Os02g50680.1	Os.11419.1.S1_at	Os.27853.1.S1_at	0.998205	0.000897553	DIP-411N~DIP-1587N;	PF00004;PS00005;PS00017;PS00674
LOC_Os03g11910.1	LOC_Os01g54590.1	Os.11419.1.S1_at	Os.35653.1.S1_a_at	0.949309	0.0253457	DIP-411N~DIP-755N;DIP-3801N~DIP-2254N;DIP-2019N~DIP-411N;	PF00071;PS00005;PS00007;PS00017;PS51419
LOC_Os03g11910.1	LOC_Os01g51700.1	Os.11419.1.S1_at	Os.40181.2.S1_s_at	0.954395	0.0228024	DIP-411N~DIP-755N;DIP-3801N~DIP-2254N;DIP-2019N~DIP-411N;	PF00071;PS00005;PS00017;PS00675;PS51419
LOC_Os03g11910.1	LOC_Os02g10070.1	Os.11419.1.S1_at	Os.4264.1.S1_at	0.939082	0.0304589	DIP-3916N~DIP-3915N;	PS00005;PS00007
LOC_Os03g11910.1	LOC_Os02g05330.1	Os.11419.1.S1_at	Os.458.1.S1_at	0.999656	0.000172172	DIP-411N~DIP-5628N;	PF00270;PF00271;PS00005;PS00007;PS00017;PS00039;PS51192;PS51194;PS51195
LOC_Os03g11910.1	LOC_Os01g42530.1	Os.11419.1.S1_at	Os.483.1.S1_at	0.99804	0.000980225	DIP-411N~DIP-755N;DIP-3801N~DIP-2254N;DIP-2019N~DIP-411N;	PF00071;PS00005;PS00017
LOC_Os03g11910.1	LOC_Os05g39080.1	Os.11419.1.S1_at	Os.51713.1.S1_at	0.958078	0.0209612	DIP-411N~DIP-1374N;	PF00069;PS00005;PS00007;PS00108;PS50011
LOC_Os03g11910.1	LOC_Os09g23140.1	Os.11419.1.S1_at	Os.52158.1.S1_at	0.963116	0.0184422	DIP-411N~DIP-2764N;	PS00005
LOC_Os03g11910.1	LOC_Os03g46610.1	Os.11419.1.S1_at	Os.53765.1.S1_at	0.985478	0.00726118	DIP-411N~DIP-5628N;	PF00270;PF00271;PS00005;PS00017;PS00039;PS51192;PS51194;PS51195
LOC_Os03g11910.1	LOC_Os11g16580.1	Os.11419.1.S1_at	Os.53870.1.A1_at	0.994196	0.002902	DIP-6541N~DIP-6614N;DIP-411N~DIP-6614N;	PS00005
LOC_Os03g11910.1	LOC_Os08g25090.1	Os.11419.1.S1_at	Os.5524.1.S1_at	0.944698	0.0276509	DIP-411N~DIP-775N;	PS00005
LOC_Os03g11910.1	LOC_Os01g45190.1	Os.11419.1.S1_at	Os.57569.1.S1_at	0.903245	0.0483773	DIP-411N~DIP-5628N;	PF00270;PF00271;PS00005;PS00007;PS00017;PS00039;PS51192;PS51194;PS51195
LOC_Os03g11910.1	LOC_Os03g58810.1	Os.11419.1.S1_at	Os.5799.1.S1_s_at	0.977739	0.0111306	DIP-411N~DIP-5628N;	PF00270;PF00271;PS00005;PS00007;PS00017;PS00039;PS51192;PS51194;PS51195
LOC_Os03g11910.1	LOC_Os11g11340.1	Os.11419.1.S1_at	Os.7334.1.A1_at	0.957876	0.0210618	DIP-411N~DIP-2704N;	PF00004;PS00005;PS00007;PS00017;PS00674
LOC_Os03g11910.1	LOC_Os12g06490.1	Os.11419.1.S1_at	Os.8100.1.S1_at	0.940897	0.0295513	DIP-411N~DIP-5728N;DIP-2321N~DIP-411N;DIP-1772N~DIP-2254N;DIP-411N~DIP-1772N;DIP-2254N~DIP-1493N;DIP-2322N~DIP-411N;	PF00069;PS00005;PS00108;PS50011
LOC_Os03g11910.1	LOC_Os03g63020.1	Os.11419.1.S1_at	Os.8119.1.S1_at	0.927939	0.0360304	DIP-411N~DIP-4610N;DIP-411N~DIP-60N;DIP-2254N~DIP-1493N;DIP-411N~DIP-1566N;DIP-411N~DIP-712N;DIP-411N~DIP-1374N;DIP-6316N~DIP-411N;	PF00069;PS00005;PS00108;PS50011
LOC_Os03g11910.1	LOC_Os02g40454.1	Os.11419.1.S1_at	OsAffx.3106.1.S1_x_at	0.924627	0.0376865	DIP-2266N~DIP-2281N;DIP-2281N~DIP-3916N;DIP-2254N~DIP-2281N;DIP-2281N~DIP-411N;	PS00005;PS00007
LOC_Os03g11910.1	LOC_Os09g36830.1	Os.11419.1.S1_at	OsAffx.6495.1.S1_at	0.996936	0.001532	DIP-2266N~DIP-1236N;DIP-1236N~DIP-6541N;	PS00005;PS00017
LOC_Os02g56960.1	LOC_Os03g11910.1	Os.12109.1.S1_at	Os.11419.1.S1_at	0.975098	0.0124508	DIP-5601N~DIP-3916N;	PS00005;PS00007
LOC_Os02g56960.1	LOC_Os02g02410.1	Os.12109.1.S1_at	Os.1311.1.S1_at	0.928179	0.0359106	DIP-5601N~DIP-3916N;	PS00005;PS00007
LOC_Os02g56960.1	LOC_Os12g14070.1	Os.12109.1.S1_at	Os.7977.1.S1_at	0.9929	0.00354983	DIP-5601N~DIP-3916N;	PS00005;PS00007
LOC_Os02g33450.1	LOC_Os03g02260.1	Os.12196.1.S1_at	Os.6308.1.S1_at	0.900801	0.0495996	DIP-1667N~DIP-6645N;	PS00005
LOC_Os02g33450.1	LOC_Os12g14070.1	Os.12196.1.S1_at	Os.7977.1.S1_at	0.92284	0.0385801	DIP-1667N~DIP-6645N;	PS00005
LOC_Os01g59920.1	LOC_Os03g11910.1	Os.12243.1.S1_at	Os.11419.1.S1_at	0.984408	0.00779601	DIP-1282N~DIP-411N;	PF00291;PS00005
LOC_Os01g59920.1	LOC_Os02g02410.1	Os.12243.1.S1_at	Os.1311.1.S1_at	0.960535	0.0197326	DIP-1282N~DIP-411N;	PF00291;PS00005
LOC_Os01g59920.1	LOC_Os03g02260.1	Os.12243.1.S1_at	Os.6308.1.S1_at	0.903882	0.0480588	DIP-1282N~DIP-411N;	PF00291;PS00005
LOC_Os01g59920.1	LOC_Os12g14070.1	Os.12243.1.S1_at	Os.7977.1.S1_at	0.962402	0.0187992	DIP-1282N~DIP-411N;	PF00291;PS00005
LOC_Os03g15960.1	LOC_Os05g38530.1	Os.12244.1.S1_at	Os.38581.1.S1_s_at	0.990988	0.00450591	DIP-5561N~DIP-411N;	PS00005
LOC_Os03g15960.1	LOC_Os03g02260.1	Os.12244.1.S1_at	Os.6308.1.S1_at	0.900989	0.0495055	DIP-5561N~DIP-411N;	PS00005
LOC_Os03g04590.1	LOC_Os12g14070.1	Os.12361.1.S1_at	Os.7977.1.S1_at	0.900019	0.0499907	DIP-5601N~DIP-3916N;	PS00005;PS00007
LOC_Os03g57340.1	LOC_Os05g38530.1	Os.12385.1.S1_at	Os.38581.1.S1_s_at	0.929026	0.0354869	DIP-2251N~DIP-2253N;DIP-2251N~DIP-2254N;	PF00226;PF00684;PF01556;PS00005;PS00007;PS00636;PS50076;PS51188
LOC_Os03g57340.1	LOC_Os01g08560.1	Os.12385.1.S1_at	Os.5504.1.S1_at	0.975262	0.0123689	DIP-2251N~DIP-2253N;DIP-2251N~DIP-2254N;	PF00226;PF00684;PF01556;PS00005;PS00007;PS00636;PS50076;PS51188
LOC_Os06g50300.1	LOC_Os03g11910.1	Os.12393.1.S1_at	Os.11419.1.S1_at	0.944037	0.0279816	DIP-2262N~DIP-2253N;DIP-2262N~DIP-2265N;DIP-411N~DIP-2262N;	PS00005;PS00007;PS00298
LOC_Os06g50300.1	LOC_Os02g02410.1	Os.12393.1.S1_at	Os.1311.1.S1_at	0.948337	0.0258315	DIP-2262N~DIP-2253N;DIP-2262N~DIP-2265N;DIP-411N~DIP-2262N;	PS00005;PS00007;PS00298
LOC_Os06g50300.1	LOC_Os03g02260.1	Os.12393.1.S1_at	Os.6308.1.S1_at	0.913884	0.043058	DIP-2262N~DIP-2253N;DIP-2262N~DIP-2265N;DIP-411N~DIP-2262N;	PS00005;PS00007;PS00298
LOC_Os01g61590.1	LOC_Os03g11910.1	Os.12649.1.S1_at	Os.11419.1.S1_at	0.960762	0.0196189	DIP-2322N~DIP-411N;	PF00036;PF00069;PS00005;PS00018;PS00107;PS00108;PS50011;PS50222
LOC_Os01g61590.1	LOC_Os02g02410.1	Os.12649.1.S1_at	Os.1311.1.S1_at	0.924506	0.0377469	DIP-2322N~DIP-411N;	PF00036;PF00069;PS00005;PS00018;PS00107;PS00108;PS50011;PS50222
LOC_Os01g61590.1	LOC_Os12g14070.1	Os.12649.1.S1_at	Os.7977.1.S1_at	0.961223	0.0193886	DIP-2322N~DIP-411N;	PF00036;PF00069;PS00005;PS00018;PS00107;PS00108;PS50011;PS50222
LOC_Os12g32986.1	LOC_Os03g11910.1	Os.12781.1.S1_at	Os.11419.1.S1_at	0.973317	0.0133416	DIP-2262N~DIP-2253N;DIP-2262N~DIP-2265N;DIP-411N~DIP-2262N;	PS00005;PS00007;PS00298
LOC_Os12g32986.1	LOC_Os02g02410.1	Os.12781.1.S1_at	Os.1311.1.S1_at	0.975992	0.012004	DIP-2262N~DIP-2253N;DIP-2262N~DIP-2265N;DIP-411N~DIP-2262N;	PS00005;PS00007;PS00298
LOC_Os12g32986.1	LOC_Os03g02260.1	Os.12781.1.S1_at	Os.6308.1.S1_at	0.959919	0.0200404	DIP-2262N~DIP-2253N;DIP-2262N~DIP-2265N;DIP-411N~DIP-2262N;	PS00005;PS00007;PS00298
LOC_Os12g32986.1	LOC_Os12g14070.1	Os.12781.1.S1_at	Os.7977.1.S1_at	0.907249	0.0463754	DIP-2262N~DIP-2253N;DIP-2262N~DIP-2265N;DIP-411N~DIP-2262N;	PS00005;PS00007;PS00298
LOC_Os11g02240.1	LOC_Os03g11910.1	Os.1310.1.S1_a_at	Os.11419.1.S1_at	0.976005	0.0119976	DIP-2321N~DIP-411N;DIP-1772N~DIP-2254N;DIP-411N~DIP-1772N;DIP-411N~DIP-60N;DIP-411N~DIP-1447N;DIP-2254N~DIP-1493N;DIP-6295N~DIP-411N;DIP-411N~DIP-712N;DIP-2254N~DIP-548N;DIP-411N~DIP-548N;	PF00069;PF03822;PS00005;PS00107;PS00108;PS50011;PS50816
LOC_Os11g02240.1	LOC_Os02g02410.1	Os.1310.1.S1_a_at	Os.1311.1.S1_at	0.930873	0.0345633	DIP-2321N~DIP-411N;DIP-1772N~DIP-2254N;DIP-411N~DIP-1772N;DIP-411N~DIP-60N;DIP-411N~DIP-1447N;DIP-2254N~DIP-1493N;DIP-6295N~DIP-411N;DIP-411N~DIP-712N;DIP-2254N~DIP-548N;DIP-411N~DIP-548N;	PF00069;PF03822;PS00005;PS00107;PS00108;PS50011;PS50816
LOC_Os11g02240.1	LOC_Os12g14070.1	Os.1310.1.S1_a_at	Os.7977.1.S1_at	0.990884	0.0045582	DIP-2321N~DIP-411N;DIP-1772N~DIP-2254N;DIP-411N~DIP-1772N;DIP-411N~DIP-60N;DIP-411N~DIP-1447N;DIP-2254N~DIP-1493N;DIP-6295N~DIP-411N;DIP-411N~DIP-712N;DIP-2254N~DIP-548N;DIP-411N~DIP-548N;	PF00069;PF03822;PS00005;PS00107;PS00108;PS50011;PS50816
LOC_Os02g02410.1	LOC_Os07g43470.1	Os.1311.1.S1_at	Os.10918.1.S1_at	0.936754	0.0316231	DIP-411N~DIP-2827N;	PS00005;PS00017
LOC_Os02g02410.1	LOC_Os02g47220.1	Os.1311.1.S1_at	Os.12650.1.S1_a_at	0.947977	0.0260113	DIP-411N~DIP-5728N;DIP-2321N~DIP-411N;DIP-411N~DIP-4610N;DIP-411N~DIP-60N;DIP-2254N~DIP-675N;DIP-411N~DIP-675N;DIP-2254N~DIP-1493N;DIP-2322N~DIP-411N;DIP-411N~DIP-1566N;DIP-411N~DIP-1374N;DIP-6316N~DIP-411N;	PF00069;PS00005;PS00007;PS00107;PS00108;PS50011
LOC_Os02g02410.1	LOC_Os02g42620.1	Os.1311.1.S1_at	Os.17824.1.S1_at	0.986884	0.00655818	DIP-2254N~DIP-2436N;DIP-411N~DIP-2436N;DIP-2254N~DIP-548N;DIP-411N~DIP-548N;	PF07714;PS00005;PS00107;PS00108;PS50011
LOC_Os02g02410.1	LOC_Os08g32090.1	Os.1311.1.S1_at	Os.21287.1.S1_at	0.957464	0.0212679	DIP-411N~DIP-5628N;	PF00270;PF00271;PS00005;PS00017;PS51192;PS51194;PS51195
LOC_Os02g02410.1	LOC_Os02g02840.1	Os.1311.1.S1_at	Os.2448.1.S1_at	0.914824	0.0425882	DIP-411N~DIP-755N;DIP-3801N~DIP-2254N;DIP-2019N~DIP-411N;	PF00071;PS00005;PS00007;PS00017;PS51420
LOC_Os02g02410.1	LOC_Os07g33340.1	Os.1311.1.S1_at	Os.24708.1.S1_at	0.924701	0.0376494	DIP-411N~DIP-5628N;	PF00270;PF00271;PS00005;PS00007;PS00017;PS51192;PS51194;PS51195
LOC_Os02g02410.1	LOC_Os09g11250.1	Os.1311.1.S1_at	Os.24787.1.S1_at	0.94846	0.0257699	DIP-411N~DIP-775N;	PS00005
LOC_Os02g02410.1	LOC_Os02g47180.1	Os.1311.1.S1_at	Os.26575.1.S1_at	0.978309	0.0108453	DIP-411N~DIP-5915N;	PS00005;PS00678
LOC_Os02g02410.1	LOC_Os02g50680.1	Os.1311.1.S1_at	Os.27853.1.S1_at	0.976391	0.0118046	DIP-411N~DIP-1587N;	PF00004;PS00005;PS00017;PS00674
LOC_Os02g02410.1	LOC_Os01g54590.1	Os.1311.1.S1_at	Os.35653.1.S1_a_at	0.90275	0.0486248	DIP-411N~DIP-755N;DIP-3801N~DIP-2254N;DIP-2019N~DIP-411N;	PF00071;PS00005;PS00007;PS00017;PS51419
LOC_Os02g02410.1	LOC_Os01g51700.1	Os.1311.1.S1_at	Os.40181.2.S1_s_at	0.918325	0.0408374	DIP-411N~DIP-755N;DIP-3801N~DIP-2254N;DIP-2019N~DIP-411N;	PF00071;PS00005;PS00017;PS00675;PS51419
LOC_Os02g02410.1	LOC_Os02g10070.1	Os.1311.1.S1_at	Os.4264.1.S1_at	0.982913	0.00854368	DIP-3916N~DIP-3915N;	PS00005;PS00007
LOC_Os02g02410.1	LOC_Os02g05330.1	Os.1311.1.S1_at	Os.458.1.S1_at	0.989592	0.00520405	DIP-411N~DIP-5628N;	PF00270;PF00271;PS00005;PS00007;PS00017;PS00039;PS51192;PS51194;PS51195
LOC_Os02g02410.1	LOC_Os01g42530.1	Os.1311.1.S1_at	Os.483.1.S1_at	0.976117	0.0119415	DIP-411N~DIP-755N;DIP-3801N~DIP-2254N;DIP-2019N~DIP-411N;	PF00071;PS00005;PS00017
LOC_Os02g02410.1	LOC_Os03g29970.1	Os.1311.1.S1_at	Os.49770.1.S1_s_at	0.945702	0.0271491	DIP-2266N~DIP-1362N;DIP-3916N~DIP-1362N;DIP-1362N~DIP-411N;	PS00005
LOC_Os02g02410.1	LOC_Os05g39080.1	Os.1311.1.S1_at	Os.51713.1.S1_at	0.974709	0.0126453	DIP-411N~DIP-1374N;	PF00069;PS00005;PS00007;PS00108;PS50011
LOC_Os02g02410.1	LOC_Os09g23140.1	Os.1311.1.S1_at	Os.52158.1.S1_at	0.960762	0.0196192	DIP-411N~DIP-2764N;	PS00005
LOC_Os02g02410.1	LOC_Os03g46610.1	Os.1311.1.S1_at	Os.53765.1.S1_at	0.997282	0.00135906	DIP-411N~DIP-5628N;	PF00270;PF00271;PS00005;PS00017;PS00039;PS51192;PS51194;PS51195
LOC_Os02g02410.1	LOC_Os11g16580.1	Os.1311.1.S1_at	Os.53870.1.A1_at	0.976074	0.011963	DIP-6541N~DIP-6614N;DIP-411N~DIP-6614N;	PS00005
LOC_Os02g02410.1	LOC_Os03g58810.1	Os.1311.1.S1_at	Os.5799.1.S1_s_at	0.942516	0.028742	DIP-411N~DIP-5628N;	PF00270;PF00271;PS00005;PS00007;PS00017;PS00039;PS51192;PS51194;PS51195
LOC_Os02g02410.1	LOC_Os10g37740.1	Os.1311.1.S1_at	Os.6722.1.S1_at	0.917884	0.0410581	DIP-411N~DIP-5728N;DIP-2321N~DIP-411N;DIP-411N~DIP-60N;DIP-411N~DIP-1447N;DIP-2254N~DIP-1493N;DIP-2322N~DIP-411N;DIP-411N~DIP-1566N;DIP-411N~DIP-1374N;DIP-6316N~DIP-411N;	PF00069;PS00005;PS00007;PS00107;PS00108;PS50011
LOC_Os02g02410.1	LOC_Os02g02040.1	Os.1311.1.S1_at	Os.6801.2.S1_x_at	0.900871	0.0495644	DIP-2254N~DIP-2436N;DIP-411N~DIP-2436N;	PF00069;PS00005;PS00107;PS00108;PS50011
LOC_Os02g02410.1	LOC_Os11g11340.1	Os.1311.1.S1_at	Os.7334.1.A1_at	0.947643	0.0261787	DIP-411N~DIP-2704N;	PF00004;PS00005;PS00007;PS00017;PS00674
LOC_Os02g02410.1	LOC_Os12g06490.1	Os.1311.1.S1_at	Os.8100.1.S1_at	0.971199	0.0144003	DIP-411N~DIP-5728N;DIP-2321N~DIP-411N;DIP-1772N~DIP-2254N;DIP-411N~DIP-1772N;DIP-2254N~DIP-1493N;DIP-2322N~DIP-411N;	PF00069;PS00005;PS00108;PS50011
LOC_Os02g02410.1	LOC_Os03g63020.1	Os.1311.1.S1_at	Os.8119.1.S1_at	0.962649	0.0186756	DIP-411N~DIP-4610N;DIP-411N~DIP-60N;DIP-2254N~DIP-1493N;DIP-411N~DIP-1566N;DIP-411N~DIP-712N;DIP-411N~DIP-1374N;DIP-6316N~DIP-411N;	PF00069;PS00005;PS00108;PS50011
LOC_Os02g02410.1	LOC_Os09g36830.1	Os.1311.1.S1_at	OsAffx.6495.1.S1_at	0.980251	0.00987436	DIP-2266N~DIP-1236N;DIP-1236N~DIP-6541N;	PS00005;PS00017
LOC_Os07g44190.1	LOC_Os03g11910.1	Os.13464.1.S1_at	Os.11419.1.S1_at	0.985424	0.00728817	DIP-4472N~DIP-3916N;DIP-411N~DIP-4472N;	PS00005;PS00007
LOC_Os07g44190.1	LOC_Os02g02410.1	Os.13464.1.S1_at	Os.1311.1.S1_at	0.954505	0.0227474	DIP-4472N~DIP-3916N;DIP-411N~DIP-4472N;	PS00005;PS00007
LOC_Os07g44190.1	LOC_Os03g02260.1	Os.13464.1.S1_at	Os.6308.1.S1_at	0.902936	0.0485322	DIP-4472N~DIP-3916N;DIP-411N~DIP-4472N;	PS00005;PS00007
LOC_Os07g44190.1	LOC_Os12g14070.1	Os.13464.1.S1_at	Os.7977.1.S1_at	0.975589	0.0122055	DIP-4472N~DIP-3916N;DIP-411N~DIP-4472N;	PS00005;PS00007
LOC_Os03g46390.1	LOC_Os05g38530.1	Os.14113.1.S1_at	Os.38581.1.S1_s_at	0.980842	0.009579	DIP-3801N~DIP-2254N;DIP-2019N~DIP-411N;	PF00071;PS00005;PS00017;PS51419
LOC_Os03g46390.1	LOC_Os01g08560.1	Os.14113.1.S1_at	Os.5504.1.S1_at	0.980316	0.00984212	DIP-3801N~DIP-2254N;	PF00071;PS00005;PS00017;PS51419
LOC_Os03g46390.1	LOC_Os03g02260.1	Os.14113.1.S1_at	Os.6308.1.S1_at	0.95469	0.0226549	DIP-3801N~DIP-2254N;DIP-2019N~DIP-411N;	PF00071;PS00005;PS00017;PS51419
LOC_Os02g54340.1	LOC_Os03g11910.1	Os.14993.1.A1_at	Os.11419.1.S1_at	0.947957	0.0260214	DIP-802N~DIP-2254N;DIP-411N~DIP-802N;DIP-411N~DIP-2704N;DIP-411N~DIP-2704N;DIP-411N~DIP-1587N;	PF00004;PS00005;PS00007;PS00017;PS00674
LOC_Os02g54340.1	LOC_Os02g02410.1	Os.14993.1.A1_at	Os.1311.1.S1_at	0.930057	0.0349714	DIP-802N~DIP-2254N;DIP-411N~DIP-802N;DIP-411N~DIP-2704N;DIP-411N~DIP-2704N;DIP-411N~DIP-1587N;	PF00004;PS00005;PS00007;PS00017;PS00674
LOC_Os02g54340.1	LOC_Os12g14070.1	Os.14993.1.A1_at	Os.7977.1.S1_at	0.917977	0.0410113	DIP-802N~DIP-2254N;DIP-411N~DIP-802N;DIP-411N~DIP-2704N;DIP-411N~DIP-2704N;DIP-411N~DIP-1587N;	PF00004;PS00005;PS00007;PS00017;PS00674
LOC_Os05g26902.1	LOC_Os03g11910.1	Os.15221.1.S1_a_at	Os.11419.1.S1_at	0.991709	0.00414557	DIP-2251N~DIP-2253N;DIP-2251N~DIP-2254N;DIP-411N~DIP-764N;	PF00226;PF00684;PF01556;PS00005;PS00017;PS00636;PS50076;PS51188
LOC_Os05g26902.1	LOC_Os02g02410.1	Os.15221.1.S1_a_at	Os.1311.1.S1_at	0.997333	0.00133364	DIP-2251N~DIP-2253N;DIP-2251N~DIP-2254N;DIP-411N~DIP-764N;	PF00226;PF00684;PF01556;PS00005;PS00017;PS00636;PS50076;PS51188
LOC_Os05g26902.1	LOC_Os03g02260.1	Os.15221.1.S1_a_at	Os.6308.1.S1_at	0.977456	0.0112718	DIP-2251N~DIP-2253N;DIP-2251N~DIP-2254N;DIP-411N~DIP-764N;	PF00226;PF00684;PF01556;PS00005;PS00017;PS00636;PS50076;PS51188
LOC_Os05g26902.1	LOC_Os12g14070.1	Os.15221.1.S1_a_at	Os.7977.1.S1_at	0.919328	0.0403359	DIP-2251N~DIP-2253N;DIP-2251N~DIP-2254N;DIP-411N~DIP-764N;	PF00226;PF00684;PF01556;PS00005;PS00017;PS00636;PS50076;PS51188
LOC_Os06g07630.1	LOC_Os01g08560.1	Os.15233.1.S1_at	Os.5504.1.S1_at	0.928109	0.0359457	DIP-802N~DIP-2254N;	PF00004;PS00005;PS00017;PS00674
LOC_Os10g25320.1	LOC_Os03g11910.1	Os.17550.1.S1_at	Os.11419.1.S1_at	0.948968	0.0255159	DIP-1185N~DIP-2266N;DIP-2254N~DIP-1185N;DIP-1185N~DIP-411N;DIP-1328N~DIP-2266N;DIP-2254N~DIP-1328N;DIP-411N~DIP-1328N;	PS00005;PS00007;PS00017
LOC_Os10g25320.1	LOC_Os12g14070.1	Os.17550.1.S1_at	Os.7977.1.S1_at	0.972995	0.0135024	DIP-1185N~DIP-2266N;DIP-2254N~DIP-1185N;DIP-1185N~DIP-411N;DIP-1328N~DIP-2266N;DIP-2254N~DIP-1328N;DIP-411N~DIP-1328N;	PS00005;PS00007;PS00017
LOC_Os10g25320.2	LOC_Os12g14070.1	Os.17550.2.S1_x_at	Os.7977.1.S1_at	0.934493	0.0327535	DIP-1185N~DIP-2266N;DIP-2254N~DIP-1185N;DIP-1185N~DIP-411N;DIP-1328N~DIP-2266N;DIP-2254N~DIP-1328N;DIP-411N~DIP-1328N;
LOC_Os09g11230.1	LOC_Os12g14070.1	Os.17604.1.S1_at	Os.7977.1.S1_at	0.911194	0.0444028	DIP-1336N~DIP-2254N;DIP-411N~DIP-557N;DIP-2266N~DIP-5850N;DIP-2254N~DIP-5850N;DIP-5850N~DIP-411N;	PS00005;PS00007;PS00125
LOC_Os07g43700.1	LOC_Os03g11910.1	Os.17814.2.S1_x_at	Os.11419.1.S1_at	0.932409	0.0337954	DIP-4211N~DIP-2254N;DIP-4211N~DIP-411N;	PS00005
LOC_Os07g43700.1	LOC_Os02g02410.1	Os.17814.2.S1_x_at	Os.1311.1.S1_at	0.977824	0.011088	DIP-4211N~DIP-2254N;DIP-4211N~DIP-411N;	PS00005
LOC_Os07g43700.1	LOC_Os05g38530.1	Os.17814.2.S1_x_at	Os.38581.1.S1_s_at	0.901254	0.0493729	DIP-4211N~DIP-2254N;DIP-4211N~DIP-411N;	PS00005
LOC_Os07g43700.1	LOC_Os01g08560.1	Os.17814.2.S1_x_at	Os.5504.1.S1_at	0.91021	0.0448949	DIP-4211N~DIP-2254N;	PS00005
LOC_Os07g43700.1	LOC_Os03g02260.1	Os.17814.2.S1_x_at	Os.6308.1.S1_at	0.998712	0.000644061	DIP-4211N~DIP-2254N;DIP-4211N~DIP-411N;	PS00005
LOC_Os02g46640.1	LOC_Os03g11910.1	Os.18397.1.S1_at	Os.11419.1.S1_at	0.951717	0.0241413	DIP-2251N~DIP-2253N;DIP-2251N~DIP-2254N;DIP-2253N~DIP-4385N;DIP-4385N~DIP-2266N;DIP-4385N~DIP-2265N;DIP-4385N~DIP-3916N;	PF00226;PS00005;PS00007;PS50076
LOC_Os02g46640.1	LOC_Os02g02410.1	Os.18397.1.S1_at	Os.1311.1.S1_at	0.988721	0.0056395	DIP-2251N~DIP-2253N;DIP-2251N~DIP-2254N;DIP-2253N~DIP-4385N;DIP-4385N~DIP-2266N;DIP-4385N~DIP-2265N;DIP-4385N~DIP-3916N;	PF00226;PS00005;PS00007;PS50076
LOC_Os02g46640.1	LOC_Os01g08560.1	Os.18397.1.S1_at	Os.5504.1.S1_at	0.903244	0.0483779	DIP-2251N~DIP-2253N;DIP-2251N~DIP-2254N;DIP-2253N~DIP-4385N;DIP-4385N~DIP-2266N;DIP-4385N~DIP-4862N;DIP-4385N~DIP-2265N;DIP-4385N~DIP-3916N;DIP-4385N~DIP-6645N;	PF00226;PS00005;PS00007;PS50076
LOC_Os02g46640.1	LOC_Os03g02260.1	Os.18397.1.S1_at	Os.6308.1.S1_at	0.999753	0.000123453	DIP-2251N~DIP-2253N;DIP-2251N~DIP-2254N;DIP-2253N~DIP-4385N;DIP-4385N~DIP-2266N;DIP-4385N~DIP-4862N;DIP-4385N~DIP-2265N;DIP-4385N~DIP-3916N;DIP-4385N~DIP-6645N;	PF00226;PS00005;PS00007;PS50076
LOC_Os12g31380.1	LOC_Os02g02410.1	Os.18456.2.S1_x_at	Os.1311.1.S1_at	0.952172	0.0239139	DIP-1185N~DIP-2266N;DIP-2254N~DIP-1185N;DIP-1185N~DIP-411N;DIP-1328N~DIP-2266N;DIP-2254N~DIP-1328N;DIP-411N~DIP-1328N;	PS00005
LOC_Os12g31380.1	LOC_Os05g38530.1	Os.18456.2.S1_x_at	Os.38581.1.S1_s_at	0.921196	0.0394022	DIP-1185N~DIP-2266N;DIP-2254N~DIP-1185N;DIP-1185N~DIP-411N;DIP-1328N~DIP-2266N;DIP-2254N~DIP-1328N;DIP-411N~DIP-1328N;	PS00005
LOC_Os12g31380.1	LOC_Os03g02260.1	Os.18456.2.S1_x_at	Os.6308.1.S1_at	0.987229	0.0063856	DIP-1185N~DIP-2266N;DIP-2254N~DIP-1185N;DIP-1185N~DIP-411N;DIP-1328N~DIP-2266N;DIP-2254N~DIP-1328N;DIP-411N~DIP-1328N;	PS00005
LOC_Os05g11550.1	LOC_Os03g11910.1	Os.19558.1.S1_at	Os.11419.1.S1_at	0.954124	0.0229378	DIP-1336N~DIP-2254N;DIP-411N~DIP-557N;DIP-2266N~DIP-5850N;DIP-2254N~DIP-5850N;DIP-5850N~DIP-411N;	PS00005;PS00007
LOC_Os05g11550.1	LOC_Os02g02410.1	Os.19558.1.S1_at	Os.1311.1.S1_at	0.918011	0.0409944	DIP-1336N~DIP-2254N;DIP-411N~DIP-557N;DIP-2266N~DIP-5850N;DIP-2254N~DIP-5850N;DIP-5850N~DIP-411N;	PS00005;PS00007
LOC_Os05g11550.1	LOC_Os12g14070.1	Os.19558.1.S1_at	Os.7977.1.S1_at	0.954741	0.0226297	DIP-1336N~DIP-2254N;DIP-411N~DIP-557N;DIP-2266N~DIP-5850N;DIP-2254N~DIP-5850N;DIP-5850N~DIP-411N;	PS00005;PS00007
LOC_Os07g07610.1	LOC_Os12g14070.1	Os.20376.1.S1_at	Os.7977.1.S1_at	0.952645	0.0236777	DIP-130N~DIP-411N;	PS00005
LOC_Os09g29840.1	LOC_Os03g11910.1	Os.21292.1.S1_at	Os.11419.1.S1_at	0.951688	0.0241562	DIP-2262N~DIP-2253N;DIP-2262N~DIP-2265N;DIP-411N~DIP-2262N;	PS00005;PS00007;PS00298
LOC_Os09g29840.1	LOC_Os12g14070.1	Os.21292.1.S1_at	Os.7977.1.S1_at	0.990345	0.00482765	DIP-2262N~DIP-2253N;DIP-2262N~DIP-2265N;DIP-411N~DIP-2262N;	PS00005;PS00007;PS00298
LOC_Os06g51029.1	LOC_Os05g38530.1	Os.22474.1.S1_at	Os.38581.1.S1_s_at	0.995472	0.00226411	DIP-802N~DIP-2254N;DIP-411N~DIP-802N;	PF00004;PS00005;PS00007;PS00017;PS00674
LOC_Os06g51029.1	LOC_Os01g08560.1	Os.22474.1.S1_at	Os.5504.1.S1_at	0.954277	0.0228616	DIP-802N~DIP-2254N;	PF00004;PS00005;PS00007;PS00017;PS00674
LOC_Os12g42980.1	LOC_Os03g11910.1	Os.2258.1.S1_at	Os.11419.1.S1_at	0.937542	0.0312288	DIP-1282N~DIP-411N;	PF00291;PS00005;PS00017
LOC_Os12g42980.1	LOC_Os12g14070.1	Os.2258.1.S1_at	Os.7977.1.S1_at	0.997227	0.00138627	DIP-1282N~DIP-411N;	PF00291;PS00005;PS00017
LOC_Os06g36840.1	LOC_Os12g14070.1	Os.2259.1.S1_s_at	Os.7977.1.S1_at	0.938945	0.0305274	DIP-1282N~DIP-411N;	PF00291;PS00005
LOC_Os02g14130.1	LOC_Os03g11910.1	Os.22834.1.S1_at	Os.11419.1.S1_at	0.946111	0.0269444	DIP-2321N~DIP-411N;DIP-411N~DIP-60N;DIP-2254N~DIP-1493N;DIP-411N~DIP-1566N;DIP-411N~DIP-1374N;DIP-6316N~DIP-411N;	PF00069;PS00005;PS00007;PS00107;PS00108;PS50011
LOC_Os02g14130.1	LOC_Os02g02410.1	Os.22834.1.S1_at	Os.1311.1.S1_at	0.980348	0.00982623	DIP-2321N~DIP-411N;DIP-411N~DIP-60N;DIP-2254N~DIP-1493N;DIP-411N~DIP-1566N;DIP-411N~DIP-1374N;DIP-6316N~DIP-411N;	PF00069;PS00005;PS00007;PS00107;PS00108;PS50011
LOC_Os02g14130.1	LOC_Os03g02260.1	Os.22834.1.S1_at	Os.6308.1.S1_at	0.980944	0.00952786	DIP-2321N~DIP-411N;DIP-411N~DIP-60N;DIP-2254N~DIP-1493N;DIP-411N~DIP-1566N;DIP-411N~DIP-1374N;DIP-6316N~DIP-411N;	PF00069;PS00005;PS00007;PS00107;PS00108;PS50011
LOC_Os09g20880.1	LOC_Os01g08560.1	Os.23225.1.A1_at	Os.5504.1.S1_at	0.996037	0.00198131	DIP-6631N~DIP-4862N;DIP-2254N~DIP-2436N;	PF00069;PS00005;PS00107;PS00108;PS50011
LOC_Os09g20880.1	LOC_Os03g02260.1	Os.23225.1.A1_at	Os.6308.1.S1_at	0.936625	0.0316877	DIP-6631N~DIP-4862N;DIP-2254N~DIP-2436N;DIP-411N~DIP-2436N;DIP-411N~DIP-712N;	PF00069;PS00005;PS00107;PS00108;PS50011
LOC_Os10g01540.1	LOC_Os03g11910.1	Os.23259.1.S1_a_at	Os.11419.1.S1_at	0.966688	0.0166561	DIP-512N~DIP-6541N;DIP-512N~DIP-2254N;DIP-512N~DIP-411N;	PS00005;PS00007;PS00017;PS00678
LOC_Os10g01540.1	LOC_Os02g02410.1	Os.23259.1.S1_a_at	Os.1311.1.S1_at	0.964245	0.0178774	DIP-512N~DIP-6541N;DIP-512N~DIP-2254N;DIP-512N~DIP-411N;	PS00005;PS00007;PS00017;PS00678
LOC_Os10g01540.1	LOC_Os03g02260.1	Os.23259.1.S1_a_at	Os.6308.1.S1_at	0.92531	0.0373452	DIP-512N~DIP-6541N;DIP-512N~DIP-2254N;DIP-512N~DIP-411N;	PS00005;PS00007;PS00017;PS00678
LOC_Os10g01540.1	LOC_Os12g14070.1	Os.23259.1.S1_a_at	Os.7977.1.S1_at	0.909325	0.0453374	DIP-512N~DIP-6541N;DIP-512N~DIP-2254N;DIP-512N~DIP-411N;	PS00005;PS00007;PS00017;PS00678
LOC_Os12g41180.1	LOC_Os05g38530.1	Os.23412.1.S1_at	Os.38581.1.S1_s_at	0.970547	0.0147263	DIP-6295N~DIP-411N;	PF00069;PS00005;PS00007;PS00107;PS00108;PS50011
LOC_Os03g51550.1	LOC_Os03g11910.1	Os.25532.1.S1_a_at	Os.11419.1.S1_at	0.919729	0.0401355	DIP-512N~DIP-6541N;DIP-512N~DIP-6541N;DIP-2266N~DIP-2722N;DIP-411N~DIP-2722N;DIP-1439N~DIP-411N;DIP-512N~DIP-2254N;DIP-512N~DIP-2254N;DIP-512N~DIP-411N;DIP-512N~DIP-411N;DIP-1836N~DIP-2254N;	PS00005;PS00678
LOC_Os03g51550.1	LOC_Os12g14070.1	Os.25532.1.S1_a_at	Os.7977.1.S1_at	0.980864	0.0095679	DIP-512N~DIP-6541N;DIP-512N~DIP-6541N;DIP-6465N~DIP-6645N;DIP-2266N~DIP-2722N;DIP-411N~DIP-2722N;DIP-1439N~DIP-411N;DIP-512N~DIP-2254N;DIP-512N~DIP-2254N;DIP-512N~DIP-411N;DIP-512N~DIP-411N;DIP-1836N~DIP-2254N;	PS00005;PS00678
LOC_Os03g44484.1	LOC_Os05g38530.1	Os.25542.1.S1_at	Os.38581.1.S1_s_at	0.935475	0.0322623	DIP-135N~DIP-2253N;DIP-2253N~DIP-14N;	PS00005;PS00007
LOC_Os03g44484.1	LOC_Os01g08560.1	Os.25542.1.S1_at	Os.5504.1.S1_at	0.990701	0.00464927	DIP-135N~DIP-2253N;DIP-2253N~DIP-14N;	PS00005;PS00007
LOC_Os11g38170.1	LOC_Os03g11910.1	Os.26840.1.S1_at	Os.11419.1.S1_at	0.95194	0.0240301	DIP-512N~DIP-6541N;DIP-512N~DIP-2254N;DIP-512N~DIP-411N;	PS00005;PS00007;PS00017;PS00678
LOC_Os11g38170.1	LOC_Os02g02410.1	Os.26840.1.S1_at	Os.1311.1.S1_at	0.930787	0.0346063	DIP-512N~DIP-6541N;DIP-512N~DIP-2254N;DIP-512N~DIP-411N;	PS00005;PS00007;PS00017;PS00678
LOC_Os11g38170.1	LOC_Os12g14070.1	Os.26840.1.S1_at	Os.7977.1.S1_at	0.927246	0.0363769	DIP-512N~DIP-6541N;DIP-512N~DIP-2254N;DIP-512N~DIP-411N;	PS00005;PS00007;PS00017;PS00678
LOC_Os01g49000.1	LOC_Os12g14070.1	Os.26940.1.S1_at	Os.7977.1.S1_at	0.930651	0.0346746	DIP-802N~DIP-2254N;DIP-411N~DIP-802N;DIP-411N~DIP-2704N;DIP-411N~DIP-2704N;DIP-411N~DIP-1587N;	PF00004;PS00005;PS00007;PS00017;PS00674
LOC_Os04g08350.2	LOC_Os03g11910.1	Os.27021.1.S1_at	Os.11419.1.S1_at	0.988785	0.00560752	DIP-1282N~DIP-411N;	PF00291;PS00005;PS00017
LOC_Os04g08350.2	LOC_Os02g02410.1	Os.27021.1.S1_at	Os.1311.1.S1_at	0.998745	0.000627266	DIP-1282N~DIP-411N;	PF00291;PS00005;PS00017
LOC_Os04g08350.2	LOC_Os03g02260.1	Os.27021.1.S1_at	Os.6308.1.S1_at	0.979164	0.0104179	DIP-1282N~DIP-411N;	PF00291;PS00005;PS00017
LOC_Os04g08350.2	LOC_Os12g14070.1	Os.27021.1.S1_at	Os.7977.1.S1_at	0.909134	0.0454331	DIP-1282N~DIP-411N;	PF00291;PS00005;PS00017
LOC_Os10g32920.1	LOC_Os03g11910.1	Os.3196.1.S1_at	Os.11419.1.S1_at	0.981761	0.00911927	DIP-5601N~DIP-3916N;	PS00005;PS00007
LOC_Os10g32920.1	LOC_Os02g02410.1	Os.3196.1.S1_at	Os.1311.1.S1_at	0.958474	0.0207628	DIP-5601N~DIP-3916N;	PS00005;PS00007
LOC_Os10g32920.1	LOC_Os03g02260.1	Os.3196.1.S1_at	Os.6308.1.S1_at	0.901809	0.0490957	DIP-5601N~DIP-3916N;	PS00005;PS00007
LOC_Os10g32920.1	LOC_Os12g14070.1	Os.3196.1.S1_at	Os.7977.1.S1_at	0.958913	0.0205437	DIP-5601N~DIP-3916N;	PS00005;PS00007
LOC_Os03g25450.1	LOC_Os03g11910.1	Os.32563.1.S1_at	Os.11419.1.S1_at	0.975191	0.0124045	DIP-4472N~DIP-3916N;DIP-411N~DIP-4472N;	PS00005;PS00007
LOC_Os03g25450.1	LOC_Os02g02410.1	Os.32563.1.S1_at	Os.1311.1.S1_at	0.93724	0.0313798	DIP-4472N~DIP-3916N;DIP-411N~DIP-4472N;	PS00005;PS00007
LOC_Os03g25450.1	LOC_Os12g14070.1	Os.32563.1.S1_at	Os.7977.1.S1_at	0.977978	0.0110108	DIP-4472N~DIP-3916N;DIP-411N~DIP-4472N;	PS00005;PS00007
LOC_Os01g62500.1	LOC_Os03g11910.1	Os.33529.1.S1_at	Os.11419.1.S1_at	0.939048	0.0304759	DIP-802N~DIP-2254N;DIP-411N~DIP-802N;	PF00004;PS00005;PS00007;PS00017;PS00674
LOC_Os01g62500.1	LOC_Os02g02410.1	Os.33529.1.S1_at	Os.1311.1.S1_at	0.967174	0.0164132	DIP-802N~DIP-2254N;DIP-411N~DIP-802N;	PF00004;PS00005;PS00007;PS00017;PS00674
LOC_Os01g62500.1	LOC_Os03g02260.1	Os.33529.1.S1_at	Os.6308.1.S1_at	0.977624	0.011188	DIP-802N~DIP-2254N;DIP-411N~DIP-802N;	PF00004;PS00005;PS00007;PS00017;PS00674
LOC_Os01g47470.1	LOC_Os03g11910.1	Os.33575.1.S1_at	Os.11419.1.S1_at	0.958601	0.0206995	DIP-1772N~DIP-2254N;DIP-411N~DIP-1772N;DIP-2254N~DIP-2436N;DIP-411N~DIP-2436N;	PF00069;PS00005;PS00107;PS00108;PS50011
LOC_Os01g47470.1	LOC_Os02g02410.1	Os.33575.1.S1_at	Os.1311.1.S1_at	0.952858	0.0235712	DIP-1772N~DIP-2254N;DIP-411N~DIP-1772N;DIP-2254N~DIP-2436N;DIP-411N~DIP-2436N;	PF00069;PS00005;PS00107;PS00108;PS50011
LOC_Os01g47470.1	LOC_Os03g02260.1	Os.33575.1.S1_at	Os.6308.1.S1_at	0.932043	0.0339786	DIP-1772N~DIP-2254N;DIP-411N~DIP-1772N;DIP-2254N~DIP-2436N;DIP-411N~DIP-2436N;	PF00069;PS00005;PS00107;PS00108;PS50011
LOC_Os01g47470.1	LOC_Os12g14070.1	Os.33575.1.S1_at	Os.7977.1.S1_at	0.907834	0.0460831	DIP-1772N~DIP-2254N;DIP-411N~DIP-1772N;DIP-2254N~DIP-2436N;DIP-411N~DIP-2436N;	PF00069;PS00005;PS00107;PS00108;PS50011
LOC_Os01g14950.1	LOC_Os03g11910.1	Os.3405.1.S1_at	Os.11419.1.S1_at	0.977221	0.0113893	DIP-728N~DIP-411N;	PS00005
LOC_Os01g14950.1	LOC_Os02g02410.1	Os.3405.1.S1_at	Os.1311.1.S1_at	0.988634	0.00568296	DIP-728N~DIP-411N;	PS00005
LOC_Os01g14950.1	LOC_Os03g02260.1	Os.3405.1.S1_at	Os.6308.1.S1_at	0.966577	0.0167116	DIP-728N~DIP-411N;	PS00005
LOC_Os03g61970.1	LOC_Os12g14070.1	Os.3422.1.S1_at	Os.7977.1.S1_at	0.925631	0.0371846	DIP-2217N~DIP-2254N;DIP-411N~DIP-2217N;	PS00005;PS00007
LOC_Os04g08350.1	LOC_Os03g11910.1	Os.353.1.S1_at	Os.11419.1.S1_at	0.995558	0.00222084	DIP-1282N~DIP-411N;
LOC_Os04g08350.1	LOC_Os02g02410.1	Os.353.1.S1_at	Os.1311.1.S1_at	0.989955	0.0050223	DIP-1282N~DIP-411N;
LOC_Os04g08350.1	LOC_Os03g02260.1	Os.353.1.S1_at	Os.6308.1.S1_at	0.960258	0.0198708	DIP-1282N~DIP-411N;
LOC_Os04g08350.1	LOC_Os12g14070.1	Os.353.1.S1_at	Os.7977.1.S1_at	0.942029	0.0289857	DIP-1282N~DIP-411N;
LOC_Os12g07060.1	LOC_Os03g11910.1	Os.35805.1.S1_at	Os.11419.1.S1_at	0.944033	0.0279835	DIP-2251N~DIP-2253N;DIP-2251N~DIP-2254N;DIP-411N~DIP-764N;	PF00226;PF00684;PF01556;PS00005;PS00636;PS50076;PS51188
LOC_Os12g07060.1	LOC_Os12g14070.1	Os.35805.1.S1_at	Os.7977.1.S1_at	0.997915	0.00104247	DIP-2251N~DIP-2253N;DIP-2251N~DIP-2254N;DIP-411N~DIP-764N;	PF00226;PF00684;PF01556;PS00005;PS00636;PS50076;PS51188
LOC_Os01g44110.1	LOC_Os03g11910.1	Os.35858.2.S1_at	Os.11419.1.S1_at	0.966615	0.0166925	DIP-1772N~DIP-2254N;DIP-411N~DIP-1772N;DIP-411N~DIP-1566N;	PF00069;PS00005;PS00107;PS00108;PS50011
LOC_Os01g44110.1	LOC_Os02g02410.1	Os.35858.2.S1_at	Os.1311.1.S1_at	0.994307	0.00284667	DIP-1772N~DIP-2254N;DIP-411N~DIP-1772N;DIP-411N~DIP-1566N;	PF00069;PS00005;PS00107;PS00108;PS50011
LOC_Os01g44110.1	LOC_Os03g02260.1	Os.35858.2.S1_at	Os.6308.1.S1_at	0.996663	0.00166849	DIP-1772N~DIP-2254N;DIP-411N~DIP-1772N;DIP-411N~DIP-1566N;	PF00069;PS00005;PS00107;PS00108;PS50011
LOC_Os05g38530.1	LOC_Os02g47870.1	Os.38581.1.S1_s_at	Os.11012.1.S1_at	0.974474	0.0127629	DIP-2266N~DIP-1373N;DIP-6541N~DIP-1373N;
LOC_Os05g38530.1	LOC_Os01g41630.1	Os.38581.1.S1_s_at	Os.12773.1.S1_at	0.949749	0.0251257	DIP-2266N~DIP-2281N;DIP-2281N~DIP-3916N;DIP-2254N~DIP-2281N;DIP-2281N~DIP-411N;	PS00005;PS00007;PS00678
LOC_Os05g38530.1	LOC_Os03g08170.1	Os.38581.1.S1_s_at	Os.20885.1.S1_at	0.951679	0.0241604	DIP-411N~DIP-1447N;	PF07714;PS00005;PS00108;PS50011
LOC_Os05g38530.1	LOC_Os09g20880.1	Os.38581.1.S1_s_at	Os.23225.1.A1_at	0.937758	0.0311208	DIP-2254N~DIP-2436N;DIP-411N~DIP-2436N;DIP-411N~DIP-712N;	PF00069;PS00005;PS00107;PS00108;PS50011
LOC_Os05g38530.1	LOC_Os09g11250.1	Os.38581.1.S1_s_at	Os.24787.1.S1_at	0.940655	0.0296725	DIP-411N~DIP-775N;	PS00005
LOC_Os05g38530.1	LOC_Os03g50330.1	Os.38581.1.S1_s_at	Os.25160.1.S1_at	0.930949	0.0345256	DIP-411N~DIP-712N;DIP-2254N~DIP-548N;DIP-411N~DIP-548N;	PF00069;PS00005;PS00007;PS00107;PS00108;PS50011
LOC_Os05g38530.1	LOC_Os07g34740.1	Os.38581.1.S1_s_at	Os.27614.1.S1_at	0.998922	0.000538775	DIP-411N~DIP-5248N;	PS00005;PS00007
LOC_Os05g38530.1	LOC_Os06g31220.1	Os.38581.1.S1_s_at	Os.27698.1.A1_x_at	0.958529	0.0207354	DIP-411N~DIP-60N;DIP-2254N~DIP-1493N;DIP-411N~DIP-1566N;	PF00069;PS00005
LOC_Os05g38530.1	LOC_Os05g49780.1	Os.38581.1.S1_s_at	Os.28038.1.S1_at	0.941773	0.0291136	DIP-2266N~DIP-1362N;DIP-3916N~DIP-1362N;DIP-1362N~DIP-411N;	PS00005
LOC_Os05g38530.1	LOC_Os08g37800.1	Os.38581.1.S1_s_at	Os.338.1.S2_x_at	0.905722	0.0471389	DIP-411N~DIP-5728N;DIP-2321N~DIP-411N;DIP-1772N~DIP-2254N;DIP-411N~DIP-1772N;DIP-2322N~DIP-411N;DIP-411N~DIP-1557N;DIP-411N~DIP-712N;DIP-2254N~DIP-548N;DIP-411N~DIP-548N;	PF00069;PS00005;PS00007;PS00107;PS00108;PS50011
LOC_Os05g38530.1	LOC_Os06g05070.1	Os.38581.1.S1_s_at	Os.3581.1.A1_at	0.903255	0.0483726	DIP-411N~DIP-1447N;	PF00069;PS00005;PS00007;PS00107;PS00108;PS50011
LOC_Os05g38530.1	LOC_Os03g05740.1	Os.38581.1.S1_s_at	Os.4190.1.S1_at	0.960055	0.0199726	DIP-411N~DIP-755N;DIP-3801N~DIP-2254N;DIP-2019N~DIP-411N;	PF00071;PS00005;PS00017;PS00675;PS51419
LOC_Os05g38530.1	LOC_Os06g01980.1	Os.38581.1.S1_s_at	Os.4407.1.S1_at	0.985543	0.0072283	DIP-411N~DIP-2704N;	PF00004;PS00005;PS00017;PS00674
LOC_Os05g38530.1	LOC_Os03g29970.1	Os.38581.1.S1_s_at	Os.49770.1.S1_s_at	0.926173	0.0369135	DIP-2266N~DIP-1362N;DIP-3916N~DIP-1362N;DIP-1362N~DIP-411N;	PS00005
LOC_Os05g38530.1	LOC_Os07g41580.1	Os.38581.1.S1_s_at	Os.49795.1.S1_at	0.953875	0.0230626	DIP-2266N~DIP-1362N;DIP-3916N~DIP-1362N;DIP-1362N~DIP-411N;	PS00005
LOC_Os05g38530.1	LOC_Os02g10770.2	Os.38581.1.S1_s_at	Os.50235.1.S1_a_at	0.924354	0.0378232	DIP-411N~DIP-5628N;	PF00270;PF00271;PS00005;PS00017;PS51192;PS51194;PS51195
LOC_Os05g38530.1	LOC_Os09g27060.1	Os.38581.1.S1_s_at	Os.6189.1.S1_s_at	0.904435	0.0477827	DIP-6541N~DIP-3008N;DIP-6603N~DIP-411N;DIP-411N~DIP-3008N;	PF00271;PS00005;PS00007;PS51192;PS51194
LOC_Os05g38530.1	LOC_Os02g02040.1	Os.38581.1.S1_s_at	Os.6801.2.S1_x_at	0.980108	0.00994606	DIP-2254N~DIP-2436N;DIP-411N~DIP-2436N;	PF00069;PS00005;PS00107;PS00108;PS50011
LOC_Os05g38530.1	LOC_Os03g60150.2	Os.38581.1.S1_s_at	Os.9250.1.S1_at	0.953966	0.0230172	DIP-411N~DIP-5728N;DIP-411N~DIP-60N;DIP-411N~DIP-1447N;DIP-2254N~DIP-2510N;DIP-411N~DIP-712N;	PF00069;PF07714;PS00005;PS00107;PS00108;PS50011
LOC_Os01g51700.2	LOC_Os03g11910.1	Os.40181.2.S1_s_at	Os.11419.1.S1_at	0.954395	0.0228024	DIP-3801N~DIP-2254N;DIP-2019N~DIP-411N;
LOC_Os01g51700.2	LOC_Os02g02410.1	Os.40181.2.S1_s_at	Os.1311.1.S1_at	0.918325	0.0408374	DIP-3801N~DIP-2254N;DIP-2019N~DIP-411N;
LOC_Os01g51700.2	LOC_Os12g14070.1	Os.40181.2.S1_s_at	Os.7977.1.S1_at	0.955397	0.0223017	DIP-3801N~DIP-2254N;DIP-2019N~DIP-411N;
LOC_Os02g20850.1	LOC_Os01g08560.1	Os.4022.1.S1_at	Os.5504.1.S1_at	0.946315	0.0268427	DIP-3801N~DIP-2254N;	PF00071;PS00005;PS00007;PS00017;PS51420
LOC_Os01g35184.1	LOC_Os02g02410.1	Os.41019.1.S1_at	Os.1311.1.S1_at	0.920672	0.039664	DIP-2321N~DIP-411N;DIP-1772N~DIP-2254N;DIP-411N~DIP-1772N;DIP-2322N~DIP-411N;DIP-411N~DIP-1557N;DIP-411N~DIP-712N;DIP-2254N~DIP-548N;DIP-411N~DIP-548N;	PF00069;PF03822;PS00005;PS00007;PS00107;PS00108;PS50011;PS50816
LOC_Os01g35184.1	LOC_Os05g38530.1	Os.41019.1.S1_at	Os.38581.1.S1_s_at	0.941888	0.0290562	DIP-2321N~DIP-411N;DIP-1772N~DIP-2254N;DIP-411N~DIP-1772N;DIP-2322N~DIP-411N;DIP-411N~DIP-1557N;DIP-411N~DIP-712N;DIP-2254N~DIP-548N;DIP-411N~DIP-548N;	PF00069;PF03822;PS00005;PS00007;PS00107;PS00108;PS50011;PS50816
LOC_Os01g35184.1	LOC_Os01g08560.1	Os.41019.1.S1_at	Os.5504.1.S1_at	0.990731	0.00463461	DIP-6631N~DIP-4862N;DIP-1772N~DIP-2254N;DIP-2254N~DIP-548N;	PF00069;PF03822;PS00005;PS00007;PS00107;PS00108;PS50011;PS50816
LOC_Os01g35184.1	LOC_Os03g02260.1	Os.41019.1.S1_at	Os.6308.1.S1_at	0.957515	0.0212427	DIP-6631N~DIP-4862N;DIP-2321N~DIP-411N;DIP-1772N~DIP-2254N;DIP-411N~DIP-1772N;DIP-2322N~DIP-411N;DIP-411N~DIP-1557N;DIP-411N~DIP-712N;DIP-2254N~DIP-548N;DIP-411N~DIP-548N;	PF00069;PF03822;PS00005;PS00007;PS00107;PS00108;PS50011;PS50816
LOC_Os03g05740.1	LOC_Os01g08560.1	Os.4190.1.S1_at	Os.5504.1.S1_at	0.976307	0.0118464	DIP-3801N~DIP-2254N;	PF00071;PS00005;PS00017;PS00675;PS51419
LOC_Os01g09252.1	LOC_Os05g38530.1	Os.42888.2.S1_x_at	Os.38581.1.S1_s_at	0.988782	0.00560907	DIP-512N~DIP-6541N;DIP-1439N~DIP-411N;DIP-512N~DIP-2254N;DIP-512N~DIP-411N;	PS00005;PS00017;PS00678
LOC_Os01g09252.1	LOC_Os01g08560.1	Os.42888.2.S1_x_at	Os.5504.1.S1_at	0.972615	0.0136923	DIP-512N~DIP-2254N;	PS00005;PS00017;PS00678
LOC_Os05g06350.1	LOC_Os03g11910.1	Os.4378.2.S2_a_at	Os.11419.1.S1_at	0.983415	0.00829239	DIP-728N~DIP-411N;	PS00005
LOC_Os05g06350.1	LOC_Os02g02410.1	Os.4378.2.S2_a_at	Os.1311.1.S1_at	0.998738	0.000630953	DIP-728N~DIP-411N;	PS00005
LOC_Os05g06350.1	LOC_Os03g02260.1	Os.4378.2.S2_a_at	Os.6308.1.S1_at	0.984262	0.00786883	DIP-728N~DIP-411N;	PS00005
LOC_Os06g02620.1	LOC_Os03g11910.1	Os.44821.1.A1_x_at	Os.11419.1.S1_at	0.910574	0.044713	DIP-2251N~DIP-2253N;DIP-2251N~DIP-2254N;DIP-411N~DIP-764N;	PF00226;PF00684;PF01556;PS00005;PS00636;PS50076;PS51188
LOC_Os06g02620.1	LOC_Os02g02410.1	Os.44821.1.A1_x_at	Os.1311.1.S1_at	0.965035	0.0174824	DIP-2251N~DIP-2253N;DIP-2251N~DIP-2254N;DIP-411N~DIP-764N;	PF00226;PF00684;PF01556;PS00005;PS00636;PS50076;PS51188
LOC_Os06g02620.1	LOC_Os05g38530.1	Os.44821.1.A1_x_at	Os.38581.1.S1_s_at	0.924435	0.0377823	DIP-2251N~DIP-2253N;DIP-2251N~DIP-2254N;DIP-411N~DIP-764N;	PF00226;PF00684;PF01556;PS00005;PS00636;PS50076;PS51188
LOC_Os06g02620.1	LOC_Os01g08560.1	Os.44821.1.A1_x_at	Os.5504.1.S1_at	0.924633	0.0376836	DIP-2251N~DIP-2253N;DIP-2251N~DIP-2254N;	PF00226;PF00684;PF01556;PS00005;PS00636;PS50076;PS51188
LOC_Os06g02620.1	LOC_Os03g02260.1	Os.44821.1.A1_x_at	Os.6308.1.S1_at	0.99521	0.00239481	DIP-2251N~DIP-2253N;DIP-2251N~DIP-2254N;DIP-411N~DIP-764N;	PF00226;PF00684;PF01556;PS00005;PS00636;PS50076;PS51188
LOC_Os06g45340.1	LOC_Os03g11910.1	Os.47784.1.S1_at	Os.11419.1.S1_at	0.994329	0.00283559	DIP-1263N~DIP-2266N;DIP-1263N~DIP-3916N;DIP-411N~DIP-1263N;	PS00005;PS00007
LOC_Os06g45340.1	LOC_Os02g02410.1	Os.47784.1.S1_at	Os.1311.1.S1_at	0.992536	0.00373218	DIP-1263N~DIP-2266N;DIP-1263N~DIP-3916N;DIP-411N~DIP-1263N;	PS00005;PS00007
LOC_Os06g45340.1	LOC_Os03g02260.1	Os.47784.1.S1_at	Os.6308.1.S1_at	0.960188	0.0199058	DIP-1263N~DIP-2266N;DIP-1263N~DIP-3916N;DIP-411N~DIP-1263N;	PS00005;PS00007
LOC_Os06g45340.1	LOC_Os12g14070.1	Os.47784.1.S1_at	Os.7977.1.S1_at	0.934262	0.0328689	DIP-1263N~DIP-2266N;DIP-1263N~DIP-3916N;DIP-411N~DIP-1263N;	PS00005;PS00007
LOC_Os01g74650.1	LOC_Os03g11910.1	Os.47876.1.A1_x_at	Os.11419.1.S1_at	0.937074	0.0314631	DIP-1282N~DIP-411N;	PF00291;PS00005;PS00017
LOC_Os01g74650.1	LOC_Os02g02410.1	Os.47876.1.A1_x_at	Os.1311.1.S1_at	0.927173	0.0364134	DIP-1282N~DIP-411N;	PF00291;PS00005;PS00017
LOC_Os04g54840.1	LOC_Os03g11910.1	Os.48809.1.S1_at	Os.11419.1.S1_at	0.998385	0.000807489	DIP-135N~DIP-2253N;DIP-2253N~DIP-14N;	PS00005;PS00007
LOC_Os04g54840.1	LOC_Os02g02410.1	Os.48809.1.S1_at	Os.1311.1.S1_at	0.993006	0.00349715	DIP-135N~DIP-2253N;DIP-2253N~DIP-14N;	PS00005;PS00007
LOC_Os04g54840.1	LOC_Os03g02260.1	Os.48809.1.S1_at	Os.6308.1.S1_at	0.959189	0.0204054	DIP-135N~DIP-2253N;DIP-2253N~DIP-14N;	PS00005;PS00007
LOC_Os04g54840.1	LOC_Os12g14070.1	Os.48809.1.S1_at	Os.7977.1.S1_at	0.9442	0.0278999	DIP-135N~DIP-2253N;DIP-2253N~DIP-14N;	PS00005;PS00007
LOC_Os05g26820.1	LOC_Os03g11910.1	Os.49675.1.S1_at	Os.11419.1.S1_at	0.902304	0.0488481	DIP-2321N~DIP-411N;DIP-1772N~DIP-2254N;DIP-411N~DIP-1772N;DIP-411N~DIP-1447N;DIP-2254N~DIP-1493N;DIP-6295N~DIP-411N;DIP-2322N~DIP-411N;DIP-411N~DIP-712N;DIP-2254N~DIP-548N;DIP-411N~DIP-548N;DIP-411N~DIP-5516N;	PF00069;PF03822;PS00005;PS00007;PS00107;PS00108;PS50011;PS50816
LOC_Os05g26820.1	LOC_Os02g02410.1	Os.49675.1.S1_at	Os.1311.1.S1_at	0.958307	0.0208467	DIP-2321N~DIP-411N;DIP-1772N~DIP-2254N;DIP-411N~DIP-1772N;DIP-411N~DIP-1447N;DIP-2254N~DIP-1493N;DIP-6295N~DIP-411N;DIP-2322N~DIP-411N;DIP-411N~DIP-712N;DIP-2254N~DIP-548N;DIP-411N~DIP-548N;DIP-411N~DIP-5516N;	PF00069;PF03822;PS00005;PS00007;PS00107;PS00108;PS50011;PS50816
LOC_Os05g26820.1	LOC_Os05g38530.1	Os.49675.1.S1_at	Os.38581.1.S1_s_at	0.925969	0.0370153	DIP-2321N~DIP-411N;DIP-1772N~DIP-2254N;DIP-411N~DIP-1772N;DIP-411N~DIP-1447N;DIP-2254N~DIP-1493N;DIP-6295N~DIP-411N;DIP-2322N~DIP-411N;DIP-411N~DIP-712N;DIP-2254N~DIP-548N;DIP-411N~DIP-548N;DIP-411N~DIP-5516N;	PF00069;PF03822;PS00005;PS00007;PS00107;PS00108;PS50011;PS50816
LOC_Os05g26820.1	LOC_Os01g08560.1	Os.49675.1.S1_at	Os.5504.1.S1_at	0.914148	0.042926	DIP-6631N~DIP-4862N;DIP-1772N~DIP-2254N;DIP-2254N~DIP-1493N;DIP-2254N~DIP-548N;	PF00069;PF03822;PS00005;PS00007;PS00107;PS00108;PS50011;PS50816
LOC_Os05g26820.1	LOC_Os03g02260.1	Os.49675.1.S1_at	Os.6308.1.S1_at	0.991773	0.00411373	DIP-6631N~DIP-4862N;DIP-2321N~DIP-411N;DIP-1772N~DIP-2254N;DIP-411N~DIP-1772N;DIP-411N~DIP-1447N;DIP-2254N~DIP-1493N;DIP-6295N~DIP-411N;DIP-2322N~DIP-411N;DIP-411N~DIP-712N;DIP-2254N~DIP-548N;DIP-411N~DIP-548N;DIP-411N~DIP-5516N;	PF00069;PF03822;PS00005;PS00007;PS00107;PS00108;PS50011;PS50816
LOC_Os11g04170.1	LOC_Os12g14070.1	Os.49766.1.S1_at	Os.7977.1.S1_at	0.962032	0.0189841	DIP-2321N~DIP-411N;DIP-2322N~DIP-411N;DIP-411N~DIP-1557N;	PF00036;PF00069;PS00005;PS00007;PS00018;PS00107;PS00108;PS50011;PS50222
LOC_Os07g32730.1	LOC_Os02g02410.1	Os.50017.1.S1_at	Os.1311.1.S1_at	0.950184	0.0249082	DIP-509N~DIP-411N;	PF00271;PS00005;PS00007;PS51194
LOC_Os07g32730.1	LOC_Os05g38530.1	Os.50017.1.S1_at	Os.38581.1.S1_s_at	0.934067	0.0329665	DIP-509N~DIP-411N;	PF00271;PS00005;PS00007;PS51194
LOC_Os07g32730.1	LOC_Os03g02260.1	Os.50017.1.S1_at	Os.6308.1.S1_at	0.988065	0.00596742	DIP-509N~DIP-411N;	PF00271;PS00005;PS00007;PS51194
LOC_Os05g06440.1	LOC_Os05g38530.1	Os.5064.1.S1_at	Os.38581.1.S1_s_at	0.973516	0.0132422	DIP-2251N~DIP-2253N;DIP-2251N~DIP-2254N;	PF00226;PF01556;PS00005;PS00636;PS50076
LOC_Os05g06440.1	LOC_Os01g08560.1	Os.5064.1.S1_at	Os.5504.1.S1_at	0.993601	0.00319965	DIP-2251N~DIP-2253N;DIP-2251N~DIP-2254N;	PF00226;PF01556;PS00005;PS00636;PS50076
LOC_Os05g06440.1	LOC_Os03g02260.1	Os.5064.1.S1_at	Os.6308.1.S1_at	0.94219	0.0289052	DIP-2251N~DIP-2253N;DIP-2251N~DIP-2254N;	PF00226;PF01556;PS00005;PS00636;PS50076
LOC_Os06g40560.1	LOC_Os12g14070.1	Os.5083.1.S1_at	Os.7977.1.S1_at	0.944679	0.0276605	DIP-802N~DIP-2254N;DIP-411N~DIP-802N;DIP-411N~DIP-2704N;DIP-411N~DIP-2704N;DIP-411N~DIP-1587N;	PF00004;PS00005;PS00007;PS00017;PS00674
LOC_Os01g43150.1	LOC_Os03g11910.1	Os.51057.1.S1_s_at	Os.11419.1.S1_at	0.930454	0.034773	DIP-802N~DIP-2254N;DIP-411N~DIP-802N;	PF00004;PS00005;PS00007;PS00017;PS00674
LOC_Os01g43150.1	LOC_Os12g14070.1	Os.51057.1.S1_s_at	Os.7977.1.S1_at	0.940772	0.029614	DIP-802N~DIP-2254N;DIP-411N~DIP-802N;	PF00004;PS00005;PS00007;PS00017;PS00674
LOC_Os04g58990.1	LOC_Os03g11910.1	Os.52632.1.S1_at	Os.11419.1.S1_at	0.974059	0.0129704	DIP-2321N~DIP-411N;DIP-1772N~DIP-2254N;DIP-411N~DIP-1772N;DIP-411N~DIP-60N;DIP-411N~DIP-1447N;DIP-2254N~DIP-1493N;DIP-2254N~DIP-548N;DIP-411N~DIP-548N;DIP-411N~DIP-1374N;	PF00069;PS00005;PS00108;PS50011
LOC_Os04g58990.1	LOC_Os02g02410.1	Os.52632.1.S1_at	Os.1311.1.S1_at	0.997483	0.0012586	DIP-2321N~DIP-411N;DIP-1772N~DIP-2254N;DIP-411N~DIP-1772N;DIP-411N~DIP-60N;DIP-411N~DIP-1447N;DIP-2254N~DIP-1493N;DIP-2254N~DIP-548N;DIP-411N~DIP-548N;DIP-411N~DIP-1374N;	PF00069;PS00005;PS00108;PS50011
LOC_Os04g58990.1	LOC_Os03g02260.1	Os.52632.1.S1_at	Os.6308.1.S1_at	0.994556	0.00272205	DIP-2321N~DIP-411N;DIP-1772N~DIP-2254N;DIP-411N~DIP-1772N;DIP-411N~DIP-60N;DIP-411N~DIP-1447N;DIP-2254N~DIP-1493N;DIP-2254N~DIP-548N;DIP-411N~DIP-548N;DIP-411N~DIP-1374N;	PF00069;PS00005;PS00108;PS50011
LOC_Os02g56040.1	LOC_Os12g14070.1	Os.52697.1.S1_at	Os.7977.1.S1_at	0.958017	0.0209916	DIP-2251N~DIP-2253N;DIP-2251N~DIP-2254N;	PF00226;PF00684;PF01556;PS00005;PS00636;PS50076;PS51188
LOC_Os06g36880.1	LOC_Os02g02410.1	Os.53027.1.S1_at	Os.1311.1.S1_at	0.931526	0.0342368	DIP-1282N~DIP-411N;	PF00291;PS00005
LOC_Os06g36880.1	LOC_Os03g02260.1	Os.53027.1.S1_at	Os.6308.1.S1_at	0.950057	0.0249715	DIP-1282N~DIP-411N;	PF00291;PS00005
LOC_Os02g43740.1	LOC_Os01g08560.1	Os.54104.1.S1_at	Os.5504.1.S1_at	0.954576	0.0227122	DIP-2319N~DIP-2266N;	PF00069;PS00005;PS00108;PS50011
LOC_Os01g08560.1	LOC_Os02g47870.1	Os.5504.1.S1_at	Os.11012.1.S1_at	0.990523	0.00473834	DIP-2266N~DIP-1373N;
LOC_Os01g08560.1	LOC_Os01g41630.1	Os.5504.1.S1_at	Os.12773.1.S1_at	0.918385	0.0408076	DIP-2266N~DIP-2281N;DIP-2281N~DIP-3916N;DIP-2254N~DIP-2281N;DIP-4862N~DIP-2281N;	PS00005;PS00007;PS00678
LOC_Os01g08560.1	LOC_Os02g42620.1	Os.5504.1.S1_at	Os.17824.1.S1_at	0.909307	0.0453465	DIP-2254N~DIP-2436N;DIP-2254N~DIP-548N;	PF07714;PS00005;PS00107;PS00108;PS50011
LOC_Os01g08560.1	LOC_Os02g14130.1	Os.5504.1.S1_at	Os.22834.1.S1_at	0.934926	0.0325369	DIP-2254N~DIP-1493N;	PF00069;PS00005;PS00007;PS00107;PS00108;PS50011
LOC_Os01g08560.1	LOC_Os03g50330.1	Os.5504.1.S1_at	Os.25160.1.S1_at	0.99315	0.00342492	DIP-2254N~DIP-548N;	PF00069;PS00005;PS00007;PS00107;PS00108;PS50011
LOC_Os01g08560.1	LOC_Os06g31220.1	Os.5504.1.S1_at	Os.27698.1.A1_x_at	0.996635	0.00168232	DIP-2254N~DIP-1493N;	PF00069;PS00005
LOC_Os01g08560.1	LOC_Os03g55490.1	Os.5504.1.S1_at	Os.27816.1.S1_at	0.959188	0.0204059	DIP-2254N~DIP-1493N;	PF00069;PS00005;PS00007;PS00107;PS00108;PS50011
LOC_Os01g08560.1	LOC_Os05g49780.1	Os.5504.1.S1_at	Os.28038.1.S1_at	0.994697	0.00265172	DIP-2266N~DIP-1362N;DIP-3916N~DIP-1362N;	PS00005
LOC_Os01g08560.1	LOC_Os01g73880.1	Os.5504.1.S1_at	Os.414.1.S1_at	0.962337	0.0188315	DIP-2266N~DIP-1223N;DIP-1223N~DIP-2254N;	PS00005;PS00007
LOC_Os01g08560.1	LOC_Os02g10070.1	Os.5504.1.S1_at	Os.4264.1.S1_at	0.926517	0.0367414	DIP-3916N~DIP-3915N;	PS00005;PS00007
LOC_Os01g08560.1	LOC_Os10g06510.1	Os.5504.1.S1_at	Os.46841.1.S1_at	0.910946	0.0445271	DIP-2254N~DIP-1493N;	PF00069;PS00005;PS00107;PS00108;PS50011
LOC_Os01g08560.1	LOC_Os02g34430.1	Os.5504.1.S1_at	Os.52830.1.S1_at	0.937178	0.031411	DIP-2254N~DIP-2436N;	PF00069;PS00005;PS00107;PS00108;PS50011
LOC_Os01g08560.1	LOC_Os02g02040.1	Os.5504.1.S1_at	Os.6801.2.S1_x_at	0.955364	0.0223179	DIP-2254N~DIP-2436N;	PF00069;PS00005;PS00107;PS00108;PS50011
LOC_Os01g08560.1	LOC_Os03g60150.2	Os.5504.1.S1_at	Os.9250.1.S1_at	0.997419	0.00129059	DIP-2254N~DIP-2510N;	PF00069;PF07714;PS00005;PS00107;PS00108;PS50011
LOC_Os03g18170.1	LOC_Os03g11910.1	Os.55415.1.S1_at	Os.11419.1.S1_at	0.931992	0.0340042	DIP-2322N~DIP-411N;	PF00069;PS00005;PS00107;PS00108;PS50011
LOC_Os03g18170.1	LOC_Os12g14070.1	Os.55415.1.S1_at	Os.7977.1.S1_at	0.941414	0.0292931	DIP-2322N~DIP-411N;	PF00069;PS00005;PS00107;PS00108;PS50011
LOC_Os08g34240.1	LOC_Os05g38530.1	Os.55509.1.S1_at	Os.38581.1.S1_s_at	0.925035	0.0374827	DIP-2321N~DIP-411N;DIP-1772N~DIP-2254N;DIP-411N~DIP-1772N;DIP-2254N~DIP-1493N;DIP-2322N~DIP-411N;DIP-411N~DIP-1557N;DIP-411N~DIP-1566N;DIP-411N~DIP-712N;DIP-2254N~DIP-548N;DIP-411N~DIP-548N;DIP-411N~DIP-5516N;	PF00069;PF03822;PS00005;PS00007;PS00107;PS00108;PS50011;PS50816
LOC_Os03g03890.1	LOC_Os01g08560.1	Os.56023.1.S1_at	Os.5504.1.S1_at	0.970226	0.0148869	DIP-1772N~DIP-2254N;DIP-2254N~DIP-1493N;	PF00069;PS00005;PS00107;PS00108;PS50011
LOC_Os01g61380.1	LOC_Os03g11910.1	Os.5740.1.S1_at	Os.11419.1.S1_at	0.99994	2.99001e-05	DIP-4211N~DIP-2254N;DIP-4211N~DIP-411N;	PS00005;PS00007
LOC_Os01g61380.1	LOC_Os02g02410.1	Os.5740.1.S1_at	Os.1311.1.S1_at	0.986167	0.00691647	DIP-4211N~DIP-2254N;DIP-4211N~DIP-411N;	PS00005;PS00007
LOC_Os01g61380.1	LOC_Os03g02260.1	Os.5740.1.S1_at	Os.6308.1.S1_at	0.945746	0.0271272	DIP-4211N~DIP-2254N;DIP-4211N~DIP-411N;	PS00005;PS00007
LOC_Os01g61380.1	LOC_Os12g14070.1	Os.5740.1.S1_at	Os.7977.1.S1_at	0.959949	0.0200254	DIP-4211N~DIP-2254N;DIP-4211N~DIP-411N;	PS00005;PS00007
LOC_Os11g40150.1	LOC_Os03g11910.1	Os.57536.1.S1_at	Os.11419.1.S1_at	0.990771	0.00461441	DIP-110N~DIP-2254N;DIP-411N~DIP-110N;	PS00005;PS00007;PS00017
LOC_Os11g40150.1	LOC_Os02g02410.1	Os.57536.1.S1_at	Os.1311.1.S1_at	0.983385	0.00830736	DIP-110N~DIP-2254N;DIP-411N~DIP-110N;	PS00005;PS00007;PS00017
LOC_Os11g40150.1	LOC_Os03g02260.1	Os.57536.1.S1_at	Os.6308.1.S1_at	0.943715	0.0281425	DIP-110N~DIP-2254N;DIP-411N~DIP-110N;	PS00005;PS00007;PS00017
LOC_Os11g40150.1	LOC_Os12g14070.1	Os.57536.1.S1_at	Os.7977.1.S1_at	0.940384	0.0298079	DIP-110N~DIP-2254N;DIP-411N~DIP-110N;	PS00005;PS00007;PS00017
LOC_Os03g02260.1	LOC_Os02g47870.1	Os.6308.1.S1_at	Os.11012.1.S1_at	0.94883	0.0255849	DIP-2266N~DIP-1373N;DIP-6541N~DIP-1373N;
LOC_Os03g02260.1	LOC_Os02g42620.1	Os.6308.1.S1_at	Os.17824.1.S1_at	0.976393	0.0118033	DIP-2254N~DIP-2436N;DIP-411N~DIP-2436N;DIP-2254N~DIP-548N;DIP-411N~DIP-548N;	PF07714;PS00005;PS00107;PS00108;PS50011
LOC_Os03g02260.1	LOC_Os09g11250.1	Os.6308.1.S1_at	Os.24787.1.S1_at	0.98784	0.00608006	DIP-411N~DIP-775N;	PS00005
LOC_Os03g02260.1	LOC_Os02g47180.1	Os.6308.1.S1_at	Os.26575.1.S1_at	0.930488	0.034756	DIP-411N~DIP-5915N;	PS00005;PS00678
LOC_Os03g02260.1	LOC_Os02g50680.1	Os.6308.1.S1_at	Os.27853.1.S1_at	0.926517	0.0367417	DIP-411N~DIP-1587N;	PF00004;PS00005;PS00017;PS00674
LOC_Os03g02260.1	LOC_Os02g10070.1	Os.6308.1.S1_at	Os.4264.1.S1_at	0.999261	0.000369378	DIP-3916N~DIP-3915N;	PS00005;PS00007
LOC_Os03g02260.1	LOC_Os02g05330.1	Os.6308.1.S1_at	Os.458.1.S1_at	0.951733	0.0241333	DIP-411N~DIP-5628N;	PF00270;PF00271;PS00005;PS00007;PS00017;PS00039;PS51192;PS51194;PS51195
LOC_Os03g02260.1	LOC_Os01g42530.1	Os.6308.1.S1_at	Os.483.1.S1_at	0.929007	0.0354966	DIP-411N~DIP-755N;DIP-3801N~DIP-2254N;DIP-2019N~DIP-411N;	PF00071;PS00005;PS00017
LOC_Os03g02260.1	LOC_Os03g29970.1	Os.6308.1.S1_at	Os.49770.1.S1_s_at	0.983953	0.00802362	DIP-2266N~DIP-1362N;DIP-3916N~DIP-1362N;DIP-1362N~DIP-411N;	PS00005
LOC_Os03g02260.1	LOC_Os05g39080.1	Os.6308.1.S1_at	Os.51713.1.S1_at	0.955282	0.0223588	DIP-411N~DIP-1374N;	PF00069;PS00005;PS00007;PS00108;PS50011
LOC_Os03g02260.1	LOC_Os09g23140.1	Os.6308.1.S1_at	Os.52158.1.S1_at	0.921472	0.0392641	DIP-411N~DIP-2764N;	PS00005
LOC_Os03g02260.1	LOC_Os03g46610.1	Os.6308.1.S1_at	Os.53765.1.S1_at	0.984239	0.00788043	DIP-411N~DIP-5628N;	PF00270;PF00271;PS00005;PS00017;PS00039;PS51192;PS51194;PS51195
LOC_Os03g02260.1	LOC_Os11g16580.1	Os.6308.1.S1_at	Os.53870.1.A1_at	0.935355	0.0323225	DIP-6541N~DIP-6614N;DIP-411N~DIP-6614N;	PS00005
LOC_Os03g02260.1	LOC_Os10g37740.1	Os.6308.1.S1_at	Os.6722.1.S1_at	0.943815	0.0280925	DIP-411N~DIP-5728N;DIP-2321N~DIP-411N;DIP-411N~DIP-60N;DIP-411N~DIP-1447N;DIP-2254N~DIP-1493N;DIP-2322N~DIP-411N;DIP-411N~DIP-1566N;DIP-411N~DIP-1374N;DIP-6316N~DIP-411N;	PF00069;PS00005;PS00007;PS00107;PS00108;PS50011
LOC_Os03g02260.1	LOC_Os02g02040.1	Os.6308.1.S1_at	Os.6801.2.S1_x_at	0.960538	0.0197308	DIP-2254N~DIP-2436N;DIP-411N~DIP-2436N;	PF00069;PS00005;PS00107;PS00108;PS50011
LOC_Os03g02260.1	LOC_Os09g36830.1	Os.6308.1.S1_at	OsAffx.6495.1.S1_at	0.933657	0.0331717	DIP-2266N~DIP-1236N;DIP-1236N~DIP-6541N;	PS00005;PS00017
LOC_Os05g11140.1	LOC_Os05g38530.1	Os.6310.1.S1_at	Os.38581.1.S1_s_at	0.97924	0.0103798	DIP-719N~DIP-2266N;DIP-2254N~DIP-719N;DIP-411N~DIP-719N;	PF00069;PS00005;PS00007;PS00108;PS50011
LOC_Os05g11140.1	LOC_Os01g08560.1	Os.6310.1.S1_at	Os.5504.1.S1_at	0.993492	0.00325379	DIP-719N~DIP-2266N;DIP-2254N~DIP-719N;	PF00069;PS00005;PS00007;PS00108;PS50011
LOC_Os03g21950.1	LOC_Os03g11910.1	Os.6783.1.S1_s_at	Os.11419.1.S1_at	0.966375	0.0168125	DIP-6451N~DIP-411N;	PS00005
LOC_Os03g21950.1	LOC_Os02g02410.1	Os.6783.1.S1_s_at	Os.1311.1.S1_at	0.95796	0.0210199	DIP-6451N~DIP-411N;	PS00005
LOC_Os03g21950.1	LOC_Os03g02260.1	Os.6783.1.S1_s_at	Os.6308.1.S1_at	0.912989	0.0435053	DIP-6451N~DIP-411N;	PS00005
LOC_Os03g21950.1	LOC_Os12g14070.1	Os.6783.1.S1_s_at	Os.7977.1.S1_at	0.91917	0.040415	DIP-6451N~DIP-411N;	PS00005
LOC_Os12g01740.1	LOC_Os03g11910.1	Os.6829.1.S1_at	Os.11419.1.S1_at	0.940845	0.0295777	DIP-1772N~DIP-2254N;DIP-411N~DIP-1772N;DIP-2322N~DIP-411N;DIP-2254N~DIP-2436N;DIP-411N~DIP-2436N;	PF00069;PS00005;PS00017;PS00107;PS00108;PS50011
LOC_Os12g01740.1	LOC_Os02g02410.1	Os.6829.1.S1_at	Os.1311.1.S1_at	0.981501	0.00924947	DIP-1772N~DIP-2254N;DIP-411N~DIP-1772N;DIP-2322N~DIP-411N;DIP-2254N~DIP-2436N;DIP-411N~DIP-2436N;	PF00069;PS00005;PS00017;PS00107;PS00108;PS50011
LOC_Os12g01740.1	LOC_Os01g08560.1	Os.6829.1.S1_at	Os.5504.1.S1_at	0.941017	0.0294913	DIP-1772N~DIP-2254N;DIP-2254N~DIP-2436N;	PF00069;PS00005;PS00017;PS00107;PS00108;PS50011
LOC_Os12g01740.1	LOC_Os03g02260.1	Os.6829.1.S1_at	Os.6308.1.S1_at	0.990562	0.00471916	DIP-1772N~DIP-2254N;DIP-411N~DIP-1772N;DIP-2322N~DIP-411N;DIP-2254N~DIP-2436N;DIP-411N~DIP-2436N;	PF00069;PS00005;PS00017;PS00107;PS00108;PS50011
LOC_Os03g01200.1	LOC_Os03g11910.1	Os.7306.1.S1_at	Os.11419.1.S1_at	0.960725	0.0196373	DIP-6603N~DIP-411N;	PF00271;PS00005;PS00017;PS51192;PS51194
LOC_Os03g01200.1	LOC_Os02g02410.1	Os.7306.1.S1_at	Os.1311.1.S1_at	0.971848	0.0140758	DIP-6603N~DIP-411N;	PF00271;PS00005;PS00017;PS51192;PS51194
LOC_Os03g01200.1	LOC_Os03g02260.1	Os.7306.1.S1_at	Os.6308.1.S1_at	0.946565	0.0267174	DIP-6603N~DIP-411N;	PF00271;PS00005;PS00017;PS51192;PS51194
LOC_Os12g09280.1	LOC_Os12g14070.1	Os.7628.1.S1_at	Os.7977.1.S1_at	0.919548	0.0402262	DIP-130N~DIP-411N;	PS00005
LOC_Os01g68710.1	LOC_Os12g14070.1	Os.7639.1.S1_at	Os.7977.1.S1_at	0.912051	0.0439743	DIP-1263N~DIP-2266N;DIP-1263N~DIP-3916N;DIP-411N~DIP-1263N;	PS00005
LOC_Os12g14070.1	LOC_Os06g36700.1	Os.7977.1.S1_at	Os.10453.1.S1_at	0.987716	0.00614223	DIP-2266N~DIP-4451N;DIP-4451N~DIP-3916N;DIP-4451N~DIP-2254N;DIP-411N~DIP-4451N;	PS00005;PS00007;PS00750;PS00995
LOC_Os12g14070.1	LOC_Os07g43470.1	Os.7977.1.S1_at	Os.10918.1.S1_at	0.96301	0.0184948	DIP-411N~DIP-2827N;	PS00005;PS00017
LOC_Os12g14070.1	LOC_Os03g61220.1	Os.7977.1.S1_at	Os.11687.1.S1_a_at	0.989521	0.00523935	DIP-411N~DIP-5628N;	PF00270;PF00271;PS00005;PS00017;PS51192;PS51194;PS51195
LOC_Os12g14070.1	LOC_Os06g47320.1	Os.7977.1.S1_at	Os.11699.1.S1_at	0.944701	0.0276496	DIP-2266N~DIP-4451N;DIP-4451N~DIP-3916N;DIP-4451N~DIP-2254N;DIP-411N~DIP-4451N;	PS00005;PS00007;PS00017;PS00750;PS00995
LOC_Os12g14070.1	LOC_Os06g34690.1	Os.7977.1.S1_at	Os.12204.1.S1_at	0.986788	0.00660596	DIP-2266N~DIP-4451N;DIP-4451N~DIP-3916N;DIP-4451N~DIP-2254N;DIP-411N~DIP-4451N;	PS00005;PS00007;PS00750;PS00995
LOC_Os12g14070.1	LOC_Os01g12900.1	Os.7977.1.S1_at	Os.12209.1.S1_a_at	0.973396	0.0133018	DIP-411N~DIP-755N;DIP-2019N~DIP-411N;	PF00071;PS00005;PS00017;PS51420
LOC_Os12g14070.1	LOC_Os12g07740.1	Os.7977.1.S1_at	Os.12630.1.S1_at	0.985897	0.00705134	DIP-2254N~DIP-2561N;	PS00005;PS00017
LOC_Os12g14070.1	LOC_Os02g47220.1	Os.7977.1.S1_at	Os.12650.1.S1_a_at	0.96743	0.0162848	DIP-411N~DIP-5728N;DIP-2321N~DIP-411N;DIP-411N~DIP-4610N;DIP-411N~DIP-60N;DIP-2254N~DIP-675N;DIP-411N~DIP-675N;DIP-2254N~DIP-1493N;DIP-2322N~DIP-411N;DIP-411N~DIP-1566N;DIP-411N~DIP-1374N;DIP-6316N~DIP-411N;	PF00069;PS00005;PS00007;PS00107;PS00108;PS50011
LOC_Os12g14070.1	LOC_Os03g55620.1	Os.7977.1.S1_at	Os.12658.1.S1_at	0.968123	0.0159386	DIP-6541N~DIP-5656N;DIP-411N~DIP-5656N;DIP-2321N~DIP-411N;DIP-6295N~DIP-411N;DIP-411N~DIP-1566N;DIP-2254N~DIP-2510N;DIP-411N~DIP-712N;DIP-2254N~DIP-548N;DIP-411N~DIP-548N;	PF00069;PS00005;PS00107;PS00108;PS50011
LOC_Os12g14070.1	LOC_Os05g46230.1	Os.7977.1.S1_at	Os.15241.1.S1_at	0.961266	0.0193672	DIP-411N~DIP-1380N;	PS00005;PS00007
LOC_Os12g14070.1	LOC_Os05g44070.1	Os.7977.1.S1_at	Os.17189.1.S1_at	0.915334	0.042333	DIP-411N~DIP-755N;DIP-3801N~DIP-2254N;DIP-2019N~DIP-411N;	PF00071;PS00005;PS00007;PS00017;PS00675;PS51419
LOC_Os12g14070.1	LOC_Os08g32090.1	Os.7977.1.S1_at	Os.21287.1.S1_at	0.987066	0.00646723	DIP-411N~DIP-5628N;	PF00270;PF00271;PS00005;PS00017;PS51192;PS51194;PS51195
LOC_Os12g14070.1	LOC_Os05g44310.1	Os.7977.1.S1_at	Os.22280.1.S1_at	0.990966	0.00451692	DIP-411N~DIP-2704N;	PF00004;PS00005;PS00007;PS00017;PS00674
LOC_Os12g14070.1	LOC_Os02g39870.1	Os.7977.1.S1_at	Os.22653.1.S1_s_at	0.98898	0.00550985	DIP-411N~DIP-775N;	PS00005;PS00007
LOC_Os12g14070.1	LOC_Os04g46620.1	Os.7977.1.S1_at	Os.22700.1.S1_at	0.907626	0.0461869	DIP-2266N~DIP-4451N;DIP-4451N~DIP-3916N;DIP-4451N~DIP-2254N;DIP-411N~DIP-4451N;	PS00005;PS00750;PS00995
LOC_Os12g14070.1	LOC_Os07g25440.1	Os.7977.1.S1_at	Os.23952.1.S1_at	0.913073	0.0434634	DIP-6407N~DIP-3970N;DIP-411N~DIP-3970N;	PS00005;PS00007;PS00678
LOC_Os12g14070.1	LOC_Os02g02840.1	Os.7977.1.S1_at	Os.2448.1.S1_at	0.986215	0.00689245	DIP-411N~DIP-755N;DIP-3801N~DIP-2254N;DIP-2019N~DIP-411N;	PF00071;PS00005;PS00007;PS00017;PS51420
LOC_Os12g14070.1	LOC_Os07g33340.1	Os.7977.1.S1_at	Os.24708.1.S1_at	0.928182	0.035909	DIP-411N~DIP-5628N;	PF00270;PF00271;PS00005;PS00007;PS00017;PS51192;PS51194;PS51195
LOC_Os12g14070.1	LOC_Os12g41400.1	Os.7977.1.S1_at	Os.24938.1.S1_at	0.935787	0.0321066	DIP-2254N~DIP-2561N;	PS00005;PS00017
LOC_Os12g14070.1	LOC_Os04g43922.1	Os.7977.1.S1_at	Os.25065.1.S1_a_at	0.952173	0.0239134	DIP-2253N~DIP-5888N;	PS00005
LOC_Os12g14070.1	LOC_Os02g47180.1	Os.7977.1.S1_at	Os.26575.1.S1_at	0.962232	0.0188842	DIP-411N~DIP-5915N;	PS00005;PS00678
LOC_Os12g14070.1	LOC_Os03g42220.1	Os.7977.1.S1_at	Os.26722.1.S1_at	0.983938	0.0080312	DIP-2266N~DIP-4451N;DIP-4451N~DIP-3916N;DIP-4451N~DIP-2254N;DIP-411N~DIP-4451N;	PS00005;PS00750;PS00995
LOC_Os12g14070.1	LOC_Os12g29660.1	Os.7977.1.S1_at	Os.27674.1.S1_at	0.906621	0.0466897	DIP-411N~DIP-5628N;	PF00270;PF00271;PS00005;PS00007;PS00017;PS00039;PS51192;PS51194;PS51195
LOC_Os12g14070.1	LOC_Os02g50680.1	Os.7977.1.S1_at	Os.27853.1.S1_at	0.971943	0.0140285	DIP-411N~DIP-1587N;	PF00004;PS00005;PS00017;PS00674
LOC_Os12g14070.1	LOC_Os05g28510.1	Os.7977.1.S1_at	Os.3381.1.S1_a_at	0.903298	0.0483511	DIP-2253N~DIP-2357N;	PS00005;PS00007
LOC_Os12g14070.1	LOC_Os02g03060.1	Os.7977.1.S1_at	Os.3428.1.S1_x_at	0.95583	0.0220848	DIP-411N~DIP-5728N;DIP-2321N~DIP-411N;DIP-411N~DIP-60N;DIP-2254N~DIP-1493N;DIP-411N~DIP-1566N;DIP-2254N~DIP-2510N;DIP-411N~DIP-1374N;DIP-6316N~DIP-411N;	PF00069;PS00005;PS00007;PS00107;PS00108;PS50011
LOC_Os12g14070.1	LOC_Os01g54590.1	Os.7977.1.S1_at	Os.35653.1.S1_a_at	0.968427	0.0157864	DIP-411N~DIP-755N;DIP-3801N~DIP-2254N;DIP-2019N~DIP-411N;	PF00071;PS00005;PS00007;PS00017;PS51419
LOC_Os12g14070.1	LOC_Os01g51700.1	Os.7977.1.S1_at	Os.40181.2.S1_s_at	0.955397	0.0223017	DIP-411N~DIP-755N;DIP-3801N~DIP-2254N;DIP-2019N~DIP-411N;	PF00071;PS00005;PS00017;PS00675;PS51419
LOC_Os12g14070.1	LOC_Os02g05330.1	Os.7977.1.S1_at	Os.458.1.S1_at	0.953359	0.0233206	DIP-411N~DIP-5628N;	PF00270;PF00271;PS00005;PS00007;PS00017;PS00039;PS51192;PS51194;PS51195
LOC_Os12g14070.1	LOC_Os01g42530.1	Os.7977.1.S1_at	Os.483.1.S1_at	0.972037	0.0139814	DIP-411N~DIP-755N;DIP-3801N~DIP-2254N;DIP-2019N~DIP-411N;	PF00071;PS00005;PS00017
LOC_Os12g14070.1	LOC_Os09g23140.1	Os.7977.1.S1_at	Os.52158.1.S1_at	0.905817	0.0470917	DIP-411N~DIP-2764N;	PS00005
LOC_Os12g14070.1	LOC_Os03g46610.1	Os.7977.1.S1_at	Os.53765.1.S1_at	0.90301	0.0484952	DIP-411N~DIP-5628N;	PF00270;PF00271;PS00005;PS00017;PS00039;PS51192;PS51194;PS51195
LOC_Os12g14070.1	LOC_Os11g16580.1	Os.7977.1.S1_at	Os.53870.1.A1_at	0.962041	0.0189797	DIP-6541N~DIP-6614N;DIP-411N~DIP-6614N;	PS00005
LOC_Os12g14070.1	LOC_Os03g22700.1	Os.7977.1.S1_at	Os.53969.1.S1_at	0.900463	0.0497685	DIP-411N~DIP-4610N;DIP-411N~DIP-60N;DIP-2254N~DIP-1493N;DIP-6295N~DIP-411N;DIP-411N~DIP-1566N;DIP-2254N~DIP-2436N;DIP-411N~DIP-2436N;DIP-6316N~DIP-411N;	PF00069;PS00005;PS00108;PS50011
LOC_Os12g14070.1	LOC_Os08g25090.1	Os.7977.1.S1_at	Os.5524.1.S1_at	0.995332	0.0023339	DIP-411N~DIP-775N;	PS00005
LOC_Os12g14070.1	LOC_Os01g45190.1	Os.7977.1.S1_at	Os.57569.1.S1_at	0.983375	0.00831274	DIP-411N~DIP-5628N;	PF00270;PF00271;PS00005;PS00007;PS00017;PS00039;PS51192;PS51194;PS51195
LOC_Os12g14070.1	LOC_Os03g58810.1	Os.7977.1.S1_at	Os.5799.1.S1_s_at	0.97573	0.012135	DIP-411N~DIP-5628N;	PF00270;PF00271;PS00005;PS00007;PS00017;PS00039;PS51192;PS51194;PS51195
LOC_Os12g14070.1	LOC_Os05g28940.1	Os.7977.1.S1_at	Os.7201.1.S1_at	0.926797	0.0366014	DIP-411N~DIP-2827N;	PS00005;PS00017
LOC_Os12g14070.1	LOC_Os11g11340.1	Os.7977.1.S1_at	Os.7334.1.A1_at	0.914272	0.0428639	DIP-411N~DIP-2704N;	PF00004;PS00005;PS00007;PS00017;PS00674
LOC_Os12g14070.1	LOC_Os02g22780.1	Os.7977.1.S1_at	Os.9114.1.S1_at	0.920743	0.0396287	DIP-2266N~DIP-4451N;DIP-4451N~DIP-3916N;DIP-4451N~DIP-2254N;DIP-411N~DIP-4451N;	PS00005;PS00007;PS00750;PS00995
LOC_Os12g14070.1	LOC_Os08g18920.1	Os.7977.1.S1_at	Os.9800.1.S1_at	0.943118	0.0284411	DIP-411N~DIP-1447N;DIP-2368N~DIP-2266N;DIP-2254N~DIP-2368N;DIP-2368N~DIP-411N;	PF00069;PS00005;PS00107;PS00108;PS50011
LOC_Os12g14070.1	LOC_Os03g42810.1	Os.7977.1.S1_at	OsAffx.13312.1.S1_s_at	0.929068	0.035466	DIP-411N~DIP-2764N;	PS00005
LOC_Os12g14070.1	LOC_Os02g40454.1	Os.7977.1.S1_at	OsAffx.3106.1.S1_x_at	0.952025	0.0239877	DIP-2266N~DIP-2281N;DIP-2281N~DIP-3916N;DIP-2254N~DIP-2281N;DIP-2281N~DIP-411N;	PS00005;PS00007
LOC_Os12g14070.1	LOC_Os09g36830.1	Os.7977.1.S1_at	OsAffx.6495.1.S1_at	0.962003	0.0189983	DIP-2266N~DIP-1236N;DIP-1236N~DIP-6541N;	PS00005;PS00017
LOC_Os12g06490.1	LOC_Os03g02260.1	Os.8100.1.S1_at	Os.6308.1.S1_at	0.982779	0.00861034	DIP-6631N~DIP-4862N;DIP-411N~DIP-5728N;DIP-2321N~DIP-411N;DIP-1772N~DIP-2254N;DIP-411N~DIP-1772N;DIP-2254N~DIP-1493N;DIP-2322N~DIP-411N;	PF00069;PS00005;PS00108;PS50011
LOC_Os03g63020.1	LOC_Os01g08560.1	Os.8119.1.S1_at	Os.5504.1.S1_at	0.941531	0.0292345	DIP-6631N~DIP-4862N;DIP-2254N~DIP-1493N;	PF00069;PS00005;PS00108;PS50011
LOC_Os03g63020.1	LOC_Os03g02260.1	Os.8119.1.S1_at	Os.6308.1.S1_at	0.960795	0.0196026	DIP-6631N~DIP-4862N;DIP-411N~DIP-4610N;DIP-411N~DIP-60N;DIP-2254N~DIP-1493N;DIP-411N~DIP-1566N;DIP-411N~DIP-712N;DIP-411N~DIP-1374N;DIP-6316N~DIP-411N;	PF00069;PS00005;PS00108;PS50011
LOC_Os08g42850.1	LOC_Os03g11910.1	Os.8230.1.S1_at	Os.11419.1.S1_at	0.985859	0.00707043	DIP-1263N~DIP-2266N;DIP-1263N~DIP-3916N;DIP-411N~DIP-1263N;	PS00005
LOC_Os08g42850.1	LOC_Os02g02410.1	Os.8230.1.S1_at	Os.1311.1.S1_at	0.960316	0.0198419	DIP-1263N~DIP-2266N;DIP-1263N~DIP-3916N;DIP-411N~DIP-1263N;	PS00005
LOC_Os08g42850.1	LOC_Os03g02260.1	Os.8230.1.S1_at	Os.6308.1.S1_at	0.902556	0.048722	DIP-1263N~DIP-2266N;DIP-1263N~DIP-3916N;DIP-411N~DIP-1263N;	PS00005
LOC_Os08g42850.1	LOC_Os12g14070.1	Os.8230.1.S1_at	Os.7977.1.S1_at	0.966609	0.0166953	DIP-1263N~DIP-2266N;DIP-1263N~DIP-3916N;DIP-411N~DIP-1263N;	PS00005
LOC_Os01g21960.1	LOC_Os05g38530.1	Os.8963.1.S1_at	Os.38581.1.S1_s_at	0.977507	0.0112465	DIP-1772N~DIP-2254N;DIP-411N~DIP-1772N;	PF00069;PS00005;PS00107;PS00108;PS50011
LOC_Os01g21960.1	LOC_Os01g08560.1	Os.8963.1.S1_at	Os.5504.1.S1_at	0.99478	0.00260992	DIP-1772N~DIP-2254N;	PF00069;PS00005;PS00107;PS00108;PS50011
LOC_Os05g47890.1	LOC_Os12g14070.1	Os.8991.1.S1_at	Os.7977.1.S1_at	0.932517	0.0337413	DIP-6465N~DIP-6645N;DIP-2266N~DIP-2582N;DIP-3916N~DIP-2582N;DIP-2582N~DIP-411N;DIP-1439N~DIP-411N;	PS00005;PS00678
LOC_Os10g39120.1	LOC_Os02g02410.1	Os.9019.1.S1_at	Os.1311.1.S1_at	0.920614	0.0396931	DIP-6583N~DIP-411N;	PF00179;PS00005;PS00183;PS50127
LOC_Os10g39120.1	LOC_Os05g38530.1	Os.9019.1.S1_at	Os.38581.1.S1_s_at	0.966535	0.0167325	DIP-6583N~DIP-411N;	PF00179;PS00005;PS00183;PS50127
LOC_Os10g39120.1	LOC_Os03g02260.1	Os.9019.1.S1_at	Os.6308.1.S1_at	0.973023	0.0134886	DIP-6583N~DIP-411N;	PF00179;PS00005;PS00183;PS50127
LOC_Os01g55260.1	LOC_Os03g11910.1	Os.9238.2.S1_at	Os.11419.1.S1_at	0.986072	0.00696406	DIP-802N~DIP-2254N;DIP-411N~DIP-802N;DIP-411N~DIP-2704N;DIP-411N~DIP-2704N;DIP-411N~DIP-1587N;	PF00004;PS00005;PS00007;PS00017
LOC_Os01g55260.1	LOC_Os02g02410.1	Os.9238.2.S1_at	Os.1311.1.S1_at	0.996646	0.00167709	DIP-802N~DIP-2254N;DIP-411N~DIP-802N;DIP-411N~DIP-2704N;DIP-411N~DIP-2704N;DIP-411N~DIP-1587N;	PF00004;PS00005;PS00007;PS00017
LOC_Os01g55260.1	LOC_Os03g02260.1	Os.9238.2.S1_at	Os.6308.1.S1_at	0.982681	0.00865963	DIP-802N~DIP-2254N;DIP-411N~DIP-802N;DIP-411N~DIP-2704N;DIP-411N~DIP-2704N;DIP-411N~DIP-1587N;	PF00004;PS00005;PS00007;PS00017
LOC_Os01g55260.1	LOC_Os12g14070.1	Os.9238.2.S1_at	Os.7977.1.S1_at	0.905662	0.0471688	DIP-802N~DIP-2254N;DIP-411N~DIP-802N;DIP-411N~DIP-2704N;DIP-411N~DIP-2704N;DIP-411N~DIP-1587N;	PF00004;PS00005;PS00007;PS00017
LOC_Os03g60150.1	LOC_Os01g08560.1	Os.9250.1.S1_at	Os.5504.1.S1_at	0.997419	0.00129059	DIP-6631N~DIP-4862N;DIP-2254N~DIP-2510N;
LOC_Os02g18830.1	LOC_Os03g11910.1	Os.9478.1.S1_at	Os.11419.1.S1_at	0.965035	0.0174823	DIP-6504N~DIP-411N;	PS00005
LOC_Os02g18830.1	LOC_Os02g02410.1	Os.9478.1.S1_at	Os.1311.1.S1_at	0.91448	0.0427601	DIP-6504N~DIP-411N;	PS00005
LOC_Os02g18830.1	LOC_Os12g14070.1	Os.9478.1.S1_at	Os.7977.1.S1_at	0.989613	0.00519354	DIP-6504N~DIP-411N;	PS00005
LOC_Os02g52270.1	LOC_Os03g11910.1	OsAffx.24831.1.S1_s_at	Os.11419.1.S1_at	0.921501	0.0392497	DIP-2251N~DIP-2253N;DIP-2251N~DIP-2254N;DIP-2253N~DIP-4385N;DIP-4385N~DIP-2266N;DIP-4385N~DIP-2265N;DIP-4385N~DIP-3916N;	PF00226;PS00005;PS00007;PS00636;PS50076
LOC_Os02g52270.1	LOC_Os02g02410.1	OsAffx.24831.1.S1_s_at	Os.1311.1.S1_at	0.972936	0.0135321	DIP-2251N~DIP-2253N;DIP-2251N~DIP-2254N;DIP-2253N~DIP-4385N;DIP-4385N~DIP-2266N;DIP-4385N~DIP-2265N;DIP-4385N~DIP-3916N;	PF00226;PS00005;PS00007;PS00636;PS50076
LOC_Os02g52270.1	LOC_Os05g38530.1	OsAffx.24831.1.S1_s_at	Os.38581.1.S1_s_at	0.917684	0.041158	DIP-2251N~DIP-2253N;DIP-2251N~DIP-2254N;DIP-2253N~DIP-4385N;DIP-4385N~DIP-2266N;DIP-4385N~DIP-2265N;DIP-4385N~DIP-3916N;	PF00226;PS00005;PS00007;PS00636;PS50076
LOC_Os02g52270.1	LOC_Os01g08560.1	OsAffx.24831.1.S1_s_at	Os.5504.1.S1_at	0.93861	0.0306948	DIP-2251N~DIP-2253N;DIP-2251N~DIP-2254N;DIP-2253N~DIP-4385N;DIP-4385N~DIP-2266N;DIP-4385N~DIP-4862N;DIP-4385N~DIP-2265N;DIP-4385N~DIP-3916N;DIP-4385N~DIP-6645N;	PF00226;PS00005;PS00007;PS00636;PS50076
LOC_Os02g52270.1	LOC_Os03g02260.1	OsAffx.24831.1.S1_s_at	Os.6308.1.S1_at	0.997185	0.0014073	DIP-2251N~DIP-2253N;DIP-2251N~DIP-2254N;DIP-2253N~DIP-4385N;DIP-4385N~DIP-2266N;DIP-4385N~DIP-4862N;DIP-4385N~DIP-2265N;DIP-4385N~DIP-3916N;DIP-4385N~DIP-6645N;	PF00226;PS00005;PS00007;PS00636;PS50076
LOC_Os12g42980.2	LOC_Os12g14070.1	OsAffx.32164.1.S1_at	Os.7977.1.S1_at	0.959204	0.0203982	DIP-1282N~DIP-411N;
LOC_Os04g39190.1	LOC_Os05g38530.1	OsAffx.4028.1.S1_x_at	Os.38581.1.S1_s_at	0.909835	0.0450824	DIP-802N~DIP-2254N;DIP-411N~DIP-802N;DIP-411N~DIP-2704N;DIP-411N~DIP-2704N;DIP-411N~DIP-1587N;	PF00004;PS00005;PS00017;PS00674
LOC_Os09g20820.1	LOC_Os03g11910.1	OsAffx.6350.1.S1_at	Os.11419.1.S1_at	0.906911	0.0465445	DIP-5561N~DIP-411N;	PS00005;PS00007
LOC_Os09g20820.1	LOC_Os12g14070.1	OsAffx.6350.1.S1_at	Os.7977.1.S1_at	0.934606	0.0326969	DIP-5561N~DIP-411N;	PS00005;PS00007
1 INT_A and INT_B are the predicted interacting proteins,
Hsp70-A	LOC_Os03g11910.1	Os.11419.1.S1_at
Hsp70-B	LOC_Os12g14070.1	Os.7977.1.S1_at
Hsp70-C	LOC_Os01g08560.1	Os.5504.1.S1_at
Hsp70-D	LOC_Os05g38530.1	Os.38581.1.S1_s_at
Hsp70-E	LOC_Os02g02410.1	Os.1311.1.S1_at
Hsp70-F	LOC_Os03g02260.1	Os.6308.1.S1_at
2 PRO_A and PRO_B represent the corresponding probe ID of INT_A and INT_B
3 Pearson correlation coefficient represents the correlationship between the predicted PPI on the expression level
4 Test for correlation between paired expression, t test for whether they are significantly positive or negetive association.
5 The corresponding ortholog pairs were detected in the DIP database
6The potential binding sites overrepresented in the positive dataset with adjusted p-value lower than 0.05

## Sheet: Supplemental Data 1B
Supplemental Data 1B. Predicted interactors of Hsp70s
MSU_ID	Subcellular Localization	GO Annotation	Pfam	Prosite
LOC_Os04g46390.1	nucl;cyto	GO:0031072;GO:0006457;GO:0044260;GO:0051082	PF00226;PF00684;PF01556	PS00001;PS00004;PS00005;PS00006;PS00007;PS00008;PS00636;PS50076;PS51188
LOC_Os02g57450.1	cyto	GO:0016787	PF00149	PS00004;PS00005;PS00006;PS00007;PS00008;PS00125
LOC_Os06g08480.1	nucl;cyto;cysk_nucl;nucl_plas	GO:0005634;GO:0006333;GO:0004386;GO:0000785;GO:0003677;GO:0003682;GO:0005524	PF00176;PF00271;PF00385;PF06461;PF06465	PS00001;PS00004;PS00005;PS00006;PS00007;PS00008;PS00009;PS50013;PS50079;PS51192;PS51194
LOC_Os12g43550.2	chlo	GO:0007264;GO:0006886;GO:0003924;GO:0006913;GO:0005622;GO:0023046;GO:0023052;GO:0005515;GO:0023060;GO:0005525	PF00071	PS00005;PS00006;PS00008;PS00017;PS51419
LOC_Os05g38630.1	cyto;chlo	GO:0005622;GO:0008134;GO:0003924;GO:0006913;GO:0023060;GO:0006355;GO:0023046;GO:0023052;GO:0034645;GO:0007264;GO:0006886;GO:0005524;GO:0005525	PF00071	PS00001;PS00005;PS00006;PS00007;PS00008;PS00009;PS00017;PS00675;PS51419
LOC_Os11g37640.1	chlo;cyto	GO:0007264;GO:0006886;GO:0005622;GO:0023046;GO:0023052;GO:0023060;GO:0005525	PF00025	PS00005;PS00006;PS00008;PS00017;PS51417
LOC_Os09g25090.1	chlo	GO:0006468;GO:0044260;GO:0023060;GO:0004674;GO:0023046;GO:0023052;GO:0004713;GO:0005524;GO:0007165	PF00069;PF03822	PS00004;PS00005;PS00006;PS00008;PS00029;PS00107;PS00108;PS50011;PS50816
LOC_Os05g36290.1	cysk	GO:0005524;GO:0005515	PF00022	PS00001;PS00004;PS00005;PS00006;PS00007;PS00008;PS00406;PS00432;PS01132
LOC_Os02g21880.2	cyto;nucl		PF04502	PS00005;PS00006;PS00007;PS00008
LOC_Os02g34600.1	cysk	GO:0004674;GO:0006468;GO:0004713;GO:0005524;GO:0044260	PF00069	PS00004;PS00005;PS00006;PS00007;PS00008;PS00107;PS00108;PS50011
LOC_Os01g02040.2	chlo	GO:0004674;GO:0006468;GO:0004713;GO:0005524;GO:0044260	PF00069;PF07714	PS00001;PS00004;PS00005;PS00006;PS00008;PS00009;PS00107;PS00108;PS50011;PS50099
LOC_Os02g39010.1	nucl	GO:0004674;GO:0006468;GO:0004713;GO:0005524;GO:0044260	PF00069	PS00001;PS00004;PS00005;PS00006;PS00008;PS00017;PS00108;PS50011;PS50323
LOC_Os03g60870.1	chlo;cyto	GO:0005622;GO:0008134;GO:0003924;GO:0006913;GO:0023060;GO:0006355;GO:0023046;GO:0023052;GO:0034645;GO:0007264;GO:0006886;GO:0005524;GO:0005525	PF00071	PS00001;PS00004;PS00005;PS00006;PS00007;PS00008;PS00017;PS00675;PS51419
LOC_Os07g09680.2	nucl	GO:0005622;GO:0008134;GO:0023060;GO:0006355;GO:0023046;GO:0023052;GO:0034645;GO:0015031;GO:0007264;GO:0005524;GO:0005525	PF00071	PS00005;PS00006;PS00008;PS00009;PS00016;PS00017;PS00675;PS51419;PS00001
LOC_Os03g59050.1	chlo;cyto;mito	GO:0008026;GO:0003676;GO:0005524	PF00270;PF00271	PS00001;PS00005;PS00006;PS00007;PS00008;PS00017;PS50315;PS51192;PS51194;PS51195
LOC_Os07g13530.1	cyto;chlo;nucl;cyto_pero;cyto_E.R.;cyto_plas	GO:0005622;GO:0008134;GO:0003924;GO:0006913;GO:0023060;GO:0006355;GO:0023046;GO:0023052;GO:0034645;GO:0007264;GO:0006886;GO:0005524;GO:0005525	PF00071	PS00005;PS00006;PS00007;PS00008;PS00009;PS00017;PS00675;PS51419
LOC_Os01g13730.1	chlo;nucl;cyto;cyto_nucl		PF00400;PF04158	PS00001;PS00005;PS00006;PS00007;PS00008;PS00678;PS50082;PS50294
LOC_Os08g42580.4	cyto;chlo	GO:0004674;GO:0006468;GO:0004713;GO:0005524;GO:0044260	PF00069	PS00001;PS00005;PS00006;PS00007;PS00008;PS00107;PS00108;PS50011
LOC_Os09g08420.1	cyto;nucl	GO:0004674;GO:0006468;GO:0004713;GO:0005524;GO:0044260	PF00069	PS00001;PS00005;PS00006;PS00008;PS00108;PS50011;PS50324
LOC_Os04g51370.1	nucl	GO:0004674;GO:0006468;GO:0004713;GO:0005524;GO:0044260	PF00069	PS00001;PS00004;PS00005;PS00006;PS00008;PS00107;PS00108;PS50011
LOC_Os09g03620.1	plas;vacu;golg_plas		PF07714	PS00001;PS00005;PS00006;PS00007;PS00008;PS00107;PS00108;PS50011
LOC_Os03g49640.1	chlo	GO:0004674;GO:0006468;GO:0004713;GO:0005524;GO:0044260	PF00069	PS00001;PS00004;PS00005;PS00006;PS00008;PS00009;PS00107;PS00108;PS50011
LOC_Os02g48080.1	chlo;nucl;plas;E.R.;nucl_plas;E.R._plas	GO:0004674;GO:0006468;GO:0004713;GO:0005524;GO:0044260	PF07714	PS00001;PS00004;PS00005;PS00006;PS00008;PS00108;PS50011
LOC_Os03g02320.2	chlo;nucl	GO:0004674;GO:0006468;GO:0004713;GO:0005524;GO:0044260	PF00069	PS00001;PS00004;PS00005;PS00006;PS00007;PS00008;PS00016;PS00107;PS50011
LOC_Os02g47410.1	nucl	GO:0004674;GO:0006468;GO:0004713;GO:0005524;GO:0044260	PF00069	PS00001;PS00004;PS00005;PS00006;PS00007;PS00008;PS00009;PS00016;PS00107;PS00108;PS50011
LOC_Os07g31280.1	nucl	GO:0005956;GO:0008605	PF01214	PS00004;PS00005;PS00006;PS00007;PS00008;PS01101;PS50315
LOC_Os01g02400.2	vacu;chlo;E.R.	GO:0004674;GO:0006468;GO:0004713;GO:0005524;GO:0044260	PF07714	PS00001;PS00004;PS00005;PS00006;PS00007;PS00008;PS00009;PS00107;PS00108;PS50011
LOC_Os01g19150.1	cyto	GO:0004674;GO:0006468;GO:0004713;GO:0005524;GO:0044260	PF00069	PS00001;PS00005;PS00006;PS00007;PS00008;PS00107;PS00108;PS50011
LOC_Os05g43570.1	nucl	GO:0004674;GO:0006468;GO:0004713;GO:0005524;GO:0044260	PF00069;PF00433	PS00004;PS00005;PS00006;PS00007;PS00008;PS00107;PS00108;PS50011;PS51285
LOC_Os07g40550.1	nucl;chlo	GO:0004674;GO:0006468;GO:0004713;GO:0005524;GO:0044260	PF00069	PS00001;PS00004;PS00005;PS00006;PS00008;PS00009;PS00107;PS00108;PS50011
LOC_Os03g15590.1	nucl	GO:0005737;GO:0006413;GO:0003723;GO:0034645;GO:0003743	PF01652	PS00001;PS00005;PS00006;PS00008;PS00813
LOC_Os03g17550.1	nucl	GO:0004674;GO:0006468;GO:0004713;GO:0005524;GO:0044260	PF00069	PS00001;PS00004;PS00005;PS00006;PS00008;PS00107;PS50011
LOC_Os02g04230.1	cyto	GO:0004707;GO:0006468;GO:0004713;GO:0005524;GO:0044260	PF00069	PS00001;PS00004;PS00005;PS00006;PS00008;PS00107;PS01351;PS50011
LOC_Os01g40610.1	nucl;cyto_nucl		PF04502	PS00001;PS00005;PS00006;PS00007;PS00008
LOC_Os04g52690.1	chlo	GO:0020037;GO:0004497;GO:0017111;GO:0006118;GO:0005524	PF00004	PS00001;PS00004;PS00005;PS00006;PS00008;PS00009;PS00016;PS00017;PS00086;PS00674
LOC_Os04g35700.1	nucl;chlo;mito;cyto_nucl;nucl_plas	GO:0004674;GO:0006468;GO:0004713;GO:0005524;GO:0044260	PF00069	PS00001;PS00005;PS00006;PS00008;PS00107;PS50011;PS50099
LOC_Os08g10070.1	cysk;cyto	GO:0004674;GO:0006468;GO:0004713;GO:0005524;GO:0044260	PF00069	PS00001;PS00004;PS00005;PS00006;PS00008;PS00107;PS00108;PS50011
LOC_Os04g21820.1	nucl	GO:0006468;GO:0044260;GO:0004674;GO:0004713;GO:0005524;GO:0005509	PF00069;PF07645	PS00001;PS00005;PS00006;PS00008;PS00107;PS00108;PS01187;PS50011
LOC_Os08g39240.2	chlo;cyto;mito	GO:0004674;GO:0006468;GO:0004713;GO:0005524;GO:0044260	PF07645;PF07714	PS00001;PS00004;PS00005;PS00006;PS00007;PS00008;PS00010;PS00107;PS00108;PS01187;PS50011;PS50026
LOC_Os04g49510.3	mito;chlo_mito;chlo;pero		PF00036;PF00069	PS00001;PS00004;PS00005;PS00006;PS00007;PS00008;PS00009;PS00018;PS00029;PS00107;PS00108;PS50011;PS50222;PS00342
LOC_Os12g02250.1	nucl;mito	GO:0004674;GO:0006468;GO:0004713;GO:0005524;GO:0044260	PF00069	PS00001;PS00004;PS00005;PS00006;PS00007;PS00008;PS00108;PS50011;PS50324
LOC_Os05g05780.1	cyto;nucl	GO:0016585;GO:0043044;GO:0004386;GO:0031491;GO:0003677;GO:0005524	PF00176;PF00271;PF09110;PF09111	PS00001;PS00004;PS00005;PS00006;PS00007;PS00008;PS00009;PS00029;PS50079;PS50313;PS51192;PS51194;PS51293
LOC_Os08g32960.1	cyto;nucl	GO:0004437	PF03372	PS00004;PS00005;PS00008;PS00009
LOC_Os03g50390.2	nucl;chlo	GO:0004674;GO:0006468;GO:0004713;GO:0005524;GO:0044260	PF00069	PS00001;PS00004;PS00005;PS00006;PS00007;PS00008;PS00009;PS00017;PS00108;PS50011;PS50310;PS50324;PS51285
LOC_Os02g57420.1	nucl;chlo	GO:0006468;GO:0044260;GO:0004674;GO:0004713;GO:0016469;GO:0015078;GO:0005524	PF00069	PS00001;PS00004;PS00005;PS00006;PS00008;PS00009;PS00107;PS00152;PS50011
LOC_Os03g17980.1	chlo	GO:0004674;GO:0006468;GO:0004713;GO:0005524;GO:0044260	PF00069;PF02149	PS00001;PS00004;PS00005;PS00006;PS00007;PS00008;PS00107;PS00108;PS50011;PS50030;PS50032
LOC_Os09g10940.1	cyto	GO:0007264;GO:0006886;GO:0003924;GO:0006913;GO:0005622;GO:0023046;GO:0023052;GO:0005515;GO:0023060;GO:0005525	PF00071	PS00001;PS00004;PS00005;PS00006;PS00008;PS00017;PS00294;PS51419
LOC_Os10g30520.1	chlo	GO:0005622;GO:0008134;GO:0023060;GO:0006355;GO:0023046;GO:0023052;GO:0034645;GO:0015031;GO:0007264;GO:0005524;GO:0005525	PF00071	PS00001;PS00005;PS00006;PS00008;PS00017;PS00675;PS50099;PS51419
LOC_Os11g26910.1	mito	GO:0006511;GO:0005515	PF01466;PF03931	PS00005;PS00006;PS00017;PS50310
LOC_Os03g25070.1	cyto;cysk	GO:0004674;GO:0006468;GO:0004713;GO:0005524;GO:0044260	PF00069	PS00001;PS00004;PS00005;PS00006;PS00007;PS00008;PS00107;PS00108;PS50011;PS50310
LOC_Os01g50770.1	cyto;chlo;extr;cyto_nucl	GO:0008565;GO:0016192;GO:0006886;GO:0006461;GO:0005515;GO:0030131	PF00928;PF01217	PS00005;PS00006;PS00007;PS00008;PS00016;PS00990;PS00991;PS51072
LOC_Os01g27020.5	chlo;mito;nucl	GO:0004674;GO:0006468;GO:0004713;GO:0005524;GO:0044260	PF00069	PS00004;PS00005;PS00006;PS00007;PS00008;PS00009;PS00107;PS00108;PS50011
LOC_Os10g32970.1	cyto;chlo	GO:0005737;GO:0006413;GO:0003723;GO:0034645;GO:0003743	PF01652	PS00004;PS00005;PS00006;PS00007;PS00008;PS00009;PS00016;PS00813
LOC_Os04g45920.1	chlo;cyto;nucl;chlo_mito	GO:0004674;GO:0006468;GO:0004713;GO:0005524;GO:0044260	PF00069	PS00001;PS00004;PS00005;PS00006;PS00008;PS00009;PS00107;PS00108;PS50011;PS50310
LOC_Os08g35220.1	cysk	GO:0004674;GO:0006468;GO:0004713;GO:0005524;GO:0044260	PF00069	PS00005;PS00006;PS00007;PS00008;PS00016;PS00107;PS00108;PS00342;PS50011;PS00001
LOC_Os02g30900.1	nucl;mito;plas;mito_plas	GO:0004674;GO:0006468;GO:0004713;GO:0005524;GO:0044260	PF00069	PS00005;PS00006;PS00008;PS00009;PS00107;PS00108;PS50011;PS50315
LOC_Os02g53040.1	mito		PF00069	PS00005;PS00006;PS50011
LOC_Os11g06780.1	chlo	GO:0004674;GO:0006468;GO:0004713;GO:0005524;GO:0044260	PF00069	PS00001;PS00004;PS00005;PS00006;PS00007;PS00008;PS00009;PS00107;PS00108;PS00342;PS50011
LOC_Os02g43430.1	cyto;mito;chlo;cyto_nucl	GO:0004674;GO:0006468;GO:0004713;GO:0005524;GO:0044260	PF07714	PS00001;PS00004;PS00005;PS00006;PS00008;PS00009;PS00107;PS00108;PS50011;PS50099;PS50324
LOC_Os04g41310.2	cyto	GO:0004674;GO:0006468;GO:0004713;GO:0005524;GO:0044260	PF07714	PS00001;PS00004;PS00005;PS00006;PS00007;PS00008;PS00009;PS00107;PS00109;PS50011
LOC_Os12g42060.1	chlo;E.R.	GO:0004674;GO:0006468;GO:0004713;GO:0005524;GO:0044260	PF00069	PS00001;PS00004;PS00005;PS00006;PS00007;PS00008;PS00009;PS00010;PS00016;PS00107;PS00108;PS50011
LOC_Os04g42480.1	extr;cyto	GO:0004674;GO:0006468;GO:0004713;GO:0005524;GO:0044260	PF00069	PS00005;PS00006;PS00009;PS00016;PS00108;PS50011
LOC_Os04g58250.1	nucl	GO:0004674;GO:0006468;GO:0004713;GO:0005524;GO:0044260	PF00069	PS00001;PS00004;PS00005;PS00006;PS00007;PS00008;PS00107;PS00108;PS50011
LOC_Os05g46000.1	chlo;mito;cyto_mito	GO:0005622;GO:0008134;GO:0003924;GO:0006913;GO:0023060;GO:0006355;GO:0023046;GO:0023052;GO:0034645;GO:0007264;GO:0006886;GO:0005524;GO:0005525	PF00071	PS00004;PS00005;PS00006;PS00008;PS00017;PS00675;PS51419
LOC_Os05g43820.2	chlo;nucl;cyto;cyto_nucl	GO:0007264;GO:0005622;GO:0023046;GO:0023052;GO:0015031;GO:0023060;GO:0005525	PF00071	PS00001;PS00004;PS00005;PS00006;PS00008;PS00017;PS50079;PS51420
LOC_Os05g04340.1	cyto	GO:0004674;GO:0006468;GO:0004713;GO:0005524;GO:0044260	PF00069	PS00001;PS00005;PS00006;PS00007;PS00008;PS00107;PS00108;PS50011
LOC_Os02g53030.1	chlo;mito		PF00069	PS00001;PS00005;PS00006;PS00008;PS00107;PS50011
LOC_Os03g03150.1	chlo;nucl		PF00400	PS00001;PS00005;PS00006;PS00008;PS00678;PS50082;PS50099;PS50294;PS50324
LOC_Os01g43480.3	chlo;nucl	GO:0017111;GO:0005524	PF00004	PS00001;PS00004;PS00005;PS00006;PS00007;PS00008;PS00009;PS00017;PS00674;PS50318
LOC_Os01g10450.1	nucl	GO:0004674;GO:0006468;GO:0004713;GO:0005524;GO:0044260	PF00069	PS00001;PS00004;PS00005;PS00006;PS00007;PS00008;PS00009;PS00108;PS50011
LOC_Os03g02390.1	chlo;mito	GO:0008565;GO:0003824;GO:0005743;GO:0005488;GO:0008152;GO:0015031	PF02466	PS00001;PS00005;PS00006;PS00007;PS00008;PS00009
LOC_Os06g49430.1	cyto;nucl;cyto_pero;cyto_E.R.;cyto_plas	GO:0004707;GO:0006468;GO:0004713;GO:0005524;GO:0044260	PF00069	PS00001;PS00004;PS00005;PS00006;PS00007;PS00008;PS00107;PS01351;PS50011
LOC_Os02g07790.1	cysk;cyto	GO:0004674;GO:0006468;GO:0004713;GO:0005524;GO:0044260	PF07714	PS00001;PS00005;PS00006;PS00008;PS00108;PS50011
LOC_Os08g38320.1	nucl	GO:0004674;GO:0006468;GO:0004713;GO:0005524;GO:0044260	PF00069	PS00001;PS00005;PS00006;PS00008;PS00108;PS50011;PS50324
LOC_Os05g30870.1	nucl;cyto	GO:0004674;GO:0006468;GO:0004713;GO:0005524;GO:0044260	PF00069;PF07714	PS00001;PS00004;PS00005;PS00006;PS00008;PS00009;PS00107;PS00108;PS50011
LOC_Os01g14860.4	chlo;cyto	GO:0004674;GO:0006468;GO:0004713;GO:0005524;GO:0044260	PF00069	PS00001;PS00005;PS00006;PS00007;PS00008;PS00107;PS00108;PS50011
LOC_Os03g09140.2	cyto;chlo_mito	GO:0007264;GO:0005622;GO:0023046;GO:0023052;GO:0015031;GO:0023060;GO:0005525	PF00071	PS00001;PS00005;PS00006;PS00008;PS00017;PS51419
LOC_Os07g22840.1	cyto;chlo;cyto_pero;cyto_E.R.	GO:0008270;GO:0005515		PS00004;PS00005;PS00006;PS00008;PS50089
LOC_Os11g38670.1	mito;cyto;nucl;chlo_mito;nucl_plas	GO:0008026;GO:0003676;GO:0005524	PF00270;PF00271	PS00001;PS00004;PS00005;PS00006;PS00007;PS00008;PS00017;PS50315;PS51192;PS51194;PS51195
LOC_Os01g02750.1	chlo;mito	GO:0004674;GO:0006468;GO:0004713;GO:0005524;GO:0044260	PF07714	PS00001;PS00004;PS00005;PS00006;PS00007;PS00008;PS00009;PS00107;PS00108;PS50011
LOC_Os06g17285.1	chlo	GO:0004674;GO:0006468;GO:0004713;GO:0005524;GO:0044260	PF07714	PS00001;PS00004;PS00005;PS00006;PS00007;PS00008;PS00009;PS00108;PS50011
LOC_Os06g47530.1	chlo;nucl	GO:0004674;GO:0006468;GO:0004713;GO:0005524;GO:0044260	PF00069	PS00001;PS00004;PS00005;PS00006;PS00007;PS00008;PS00009;PS00107;PS00108;PS50011
LOC_Os06g47470.1	plas	GO:0004674;GO:0006468;GO:0004713;GO:0005524;GO:0044260	PF00069	PS00001;PS00004;PS00005;PS00006;PS00007;PS00008;PS00009;PS00107;PS00108;PS50011
LOC_Os08g40200.1	nucl;plas;cyto_nucl	GO:0016787	PF00149	PS00001;PS00005;PS00006;PS00007;PS00008;PS00009;PS00125
LOC_Os02g21970.1	cyto;chlo;cyto_nucl		PF00004	PS00001;PS00005;PS00006;PS00007;PS00008;PS00017;PS00674
LOC_Os02g41580.1	cyto;pero	GO:0004674;GO:0006468;GO:0004713;GO:0005524;GO:0044260	PF00069	PS00004;PS00005;PS00006;PS00008;PS00107;PS00108;PS50011
LOC_Os01g60410.1	nucl;cyto_nucl;mito	GO:0019787;GO:0043687;GO:0051246;GO:0044260	PF00179	PS00001;PS00005;PS00183;PS50127
LOC_Os01g12730.1	chlo	GO:0005622;GO:0008134;GO:0003924;GO:0006913;GO:0023060;GO:0006355;GO:0023046;GO:0023052;GO:0034645;GO:0007264;GO:0006886;GO:0005524;GO:0005525	PF00071	PS00001;PS00004;PS00005;PS00006;PS00007;PS00008;PS00017;PS00675;PS51419
LOC_Os03g55389.1	cyto;cyto_E.R.	GO:0004674;GO:0006468;GO:0044260;GO:0005524	PF00069	PS00005;PS00006;PS00008;PS50011
LOC_Os07g41330.1	chlo;mito	GO:0015031;GO:0005743;GO:0008565	PF02466	PS00004;PS00005;PS00006;PS00008;PS00009;PS00017
LOC_Os01g64630.1	cysk	GO:0005524;GO:0005515	PF00022	PS00001;PS00004;PS00005;PS00006;PS00007;PS00008;PS00406;PS00432;PS01132
LOC_Os07g09680.1	cyto;chlo	GO:0005622;GO:0008134;GO:0003924;GO:0006913;GO:0023060;GO:0006355;GO:0023046;GO:0023052;GO:0034645;GO:0007264;GO:0006886;GO:0005524;GO:0005525
LOC_Os03g16110.1	cyto;nucl;cyto_plas	GO:0016787	PF00149	PS00005;PS00006;PS00008;PS00125;PS00342
LOC_Os02g43930.1	nucl	GO:0031072;GO:0006457;GO:0044260;GO:0051082	PF00226;PF00684;PF01556	PS00001;PS00004;PS00005;PS00006;PS00007;PS00008;PS00636;PS50076;PS51188
LOC_Os12g44000.1	nucl;cyto_nucl	GO:0019787;GO:0043687;GO:0051246;GO:0044260	PF00179	PS00005;PS00006;PS00007;PS00008;PS50127
LOC_Os05g38550.1	chlo	GO:0019787;GO:0043687;GO:0051246;GO:0044260	PF00179	PS00004;PS00005;PS00006;PS00008;PS00183;PS50127
LOC_Os10g29620.1	chlo	GO:0004674;GO:0006468;GO:0004713;GO:0005524;GO:0044260	PF07714	PS00005;PS00006;PS00008;PS00009;PS00107;PS00108;PS50011
LOC_Os07g06740.1	vacu;chlo	GO:0006468;GO:0044260;GO:0004674;GO:0004713;GO:0005524;GO:0005509	PF00036;PF00069	PS00001;PS00004;PS00005;PS00006;PS00008;PS00009;PS00018;PS00107;PS00108;PS50011;PS50222
LOC_Os05g43840.1	chlo	GO:0006468;GO:0044260;GO:0023060;GO:0004674;GO:0023046;GO:0023052;GO:0004713;GO:0005524;GO:0007165	PF00069;PF03822	PS00005;PS00006;PS00007;PS00008;PS00107;PS00108;PS50011;PS50099;PS50816
LOC_Os10g37190.1	chlo;cyto	GO:0004674;GO:0006468;GO:0004713;GO:0005524;GO:0044260	PF00069	PS00004;PS00005;PS00006;PS00008;PS00107;PS00108;PS00342;PS50011;PS50315
LOC_Os01g38950.1	nucl;cyto_nucl	GO:0004674;GO:0006468;GO:0004713;GO:0005524;GO:0044260	PF00069	PS00001;PS00004;PS00005;PS00006;PS00007;PS00008;PS00009;PS00107;PS00108;PS50011;PS50324
LOC_Os06g45300.1	cyto;chlo	GO:0004674;GO:0006468;GO:0004713;GO:0005524;GO:0044260	PF07714	PS00001;PS00005;PS00006;PS00008;PS00108;PS50011;PS51257
LOC_Os02g11840.2	chlo;cyto	GO:0008565;GO:0016192;GO:0006886;GO:0006461;GO:0005198;GO:0030117;GO:0005515	PF04053	PS00001;PS00005;PS00006;PS00008;PS00016
LOC_Os01g68320.1	cyto;nucl	GO:0008026;GO:0003676;GO:0005524	PF00270;PF00271	PS00001;PS00004;PS00005;PS00006;PS00007;PS00008;PS00009;PS00017;PS00039;PS50310;PS50315;PS51192;PS51194;PS51195
LOC_Os07g42940.5	cyto	GO:0004674;GO:0006468;GO:0004713;GO:0005524;GO:0044260	PF00069	PS00005;PS00006;PS00007;PS00008;PS00107;PS00108;PS50011
LOC_Os02g35010.1	mito;chlo;nucl	GO:0004674;GO:0006468;GO:0004713;GO:0005524;GO:0044260	PF00069	PS00001;PS00005;PS00006;PS00008;PS00107;PS50011;PS50099
LOC_Os11g10100.1	nucl	GO:0004674;GO:0006468;GO:0004713;GO:0005524;GO:0044260	PF00069	PS00001;PS00004;PS00005;PS00006;PS00007;PS00008;PS00009;PS00107;PS50011;PS50324
LOC_Os08g44240.1	nucl;cyto;cyto_nucl	GO:0007031;GO:0005777;GO:0017111;GO:0005515;GO:0005524	PF00004;PF09262	PS00001;PS00004;PS00005;PS00006;PS00007;PS00008;PS00009;PS00017;PS00674
LOC_Os04g52840.1	cyto;nucl	GO:0004674;GO:0006468;GO:0004713;GO:0005524;GO:0044260	PF07714	PS00001;PS00004;PS00005;PS00006;PS00008;PS00107;PS00108;PS50011
LOC_Os03g15770.1	chlo	GO:0004674;GO:0006468;GO:0004713;GO:0005524;GO:0044260	PF00069	PS00001;PS00004;PS00005;PS00006;PS00008;PS00029;PS00107;PS00108;PS50011
LOC_Os06g45280.1	cyto;nucl	GO:0004674;GO:0006468;GO:0004713;GO:0005524;GO:0044260	PF00069	PS00005;PS00006;PS00007;PS00008;PS00009;PS00107;PS00108;PS50011
LOC_Os06g18830.1	chlo;nucl	GO:0004674;GO:0006468;GO:0004713;GO:0005524;GO:0044260	PF00069	PS00001;PS00005;PS00006;PS00008;PS00108;PS50011;PS50324
LOC_Os01g50370.1	chlo;mito	GO:0004674;GO:0006468;GO:0004713;GO:0005524;GO:0044260	PF00069	PS00001;PS00005;PS00006;PS00008;PS00107;PS00108;PS50011
LOC_Os01g48280.1	mito;chlo	GO:0019787;GO:0043687;GO:0051246;GO:0044260	PF00179	PS00005;PS00006;PS00183;PS50127;PS00001;PS00008
LOC_Os07g49150.1	cyto	GO:0005737;GO:0005634;GO:0017111;GO:0030163;GO:0009057;GO:0005524	PF00004	PS00001;PS00005;PS00006;PS00008;PS00009;PS00016;PS00017;PS00674;PS50079
LOC_Os10g38950.1	chlo;cysk;cyto	GO:0004707;GO:0006468;GO:0004713;GO:0005524;GO:0044260	PF00069	PS00001;PS00004;PS00005;PS00006;PS00008;PS00107;PS00108;PS01351;PS50011
LOC_Os07g07240.1	nucl;cyto_nucl;chlo	GO:0019787;GO:0043687;GO:0051246;GO:0044260	PF00179	PS00005;PS00006;PS00183;PS00678;PS50127
LOC_Os07g42940.1	cysk;cysk_plas;nucl;cyto;cyto_nucl	GO:0004674;GO:0006468;GO:0004713;GO:0005524;GO:0044260
LOC_Os03g12390.1	mito;chlo;nucl	GO:0004674;GO:0006468;GO:0004713;GO:0005524;GO:0044260	PF00069	PS00004;PS00006;PS00008;PS00009;PS00107;PS00108;PS50011
LOC_Os03g06330.1	chlo;nucl;mito	GO:0004674;GO:0006468;GO:0004713;GO:0005524;GO:0044260	PF07714	PS00001;PS00004;PS00005;PS00006;PS00008;PS00009;PS00107;PS00108;PS50011
LOC_Os04g54190.1	chlo;chlo_mito	GO:0004674;GO:0006468;GO:0004713;GO:0005524;GO:0044260	PF00069;PF07714	PS00001;PS00004;PS00005;PS00006;PS00008;PS00009;PS00107;PS00108;PS50011
LOC_Os07g48090.1	chlo;plas	GO:0006468;GO:0044260;GO:0023060;GO:0004674;GO:0023046;GO:0023052;GO:0004713;GO:0005524;GO:0007165	PF00069;PF03822	PS00004;PS00005;PS00006;PS00008;PS00009;PS00107;PS00108;PS50011;PS50816
LOC_Os08g25430.2	cyto;chlo;cyto_nucl	GO:0004674;GO:0006468;GO:0004713;GO:0005524;GO:0044260	PF00069	PS00001;PS00005;PS00006;PS00007;PS00008;PS00009;PS00108;PS50011;PS50310
LOC_Os09g29170.3	chlo;cyto;mito	GO:0004674;GO:0006468;GO:0004713;GO:0005524;GO:0044260	PF00069	PS00001;PS00005;PS00006;PS00007;PS00008;PS00009;PS00107;PS00108;PS50011;PS50079
LOC_Os02g43290.1	cyto	GO:0004674;GO:0006468;GO:0004713;GO:0005524;GO:0044260	PF00069	PS00005;PS00006;PS00008;PS00108;PS50011;PS50315
LOC_Os03g05470.1	nucl;mito;cysk_nucl		PF00069	PS00001;PS00004;PS00005;PS00006;PS00008;PS00009;PS00107;PS00108;PS50011
LOC_Os07g02350.1	nucl;cyto	GO:0004674;GO:0006468;GO:0004713;GO:0005524;GO:0044260	PF00069	PS00001;PS00005;PS00006;PS00007;PS00008;PS00107;PS00108;PS50011
LOC_Os03g43440.1	chlo;cyto;E.R.;cyto_E.R.	GO:0006468;GO:0044260;GO:0023060;GO:0004674;GO:0023046;GO:0023052;GO:0004713;GO:0005524;GO:0007165	PF00069;PF03822	PS00005;PS00006;PS00008;PS00009;PS00029;PS00107;PS00108;PS50011;PS50816
LOC_Os01g19150.4	cyto	GO:0004674;GO:0006468;GO:0004713;GO:0005524;GO:0044260
LOC_Os05g51560.1	nucl;cyto_nucl	GO:0004674;GO:0006468;GO:0004713;GO:0005524;GO:0044260	PF00069	PS00001;PS00004;PS00005;PS00006;PS00007;PS00008;PS00009;PS00107;PS00108;PS50011
LOC_Os03g57940.4	nucl;chlo;cysk_nucl	GO:0004674;GO:0006468;GO:0044260;GO:0005524	PF00069	PS00001;PS00004;PS00005;PS00006;PS00007;PS00008;PS00009;PS00107;PS00108;PS50011
LOC_Os01g10150.1	vacu;nucl	GO:0006468;GO:0044260;GO:0004674;GO:0008237;GO:0008270;GO:0006508;GO:0005524	PF00069	PS00001;PS00004;PS00005;PS00006;PS00007;PS00008;PS00009;PS00108;PS00142;PS50011
LOC_Os04g57220.1	nucl;cyto_nucl	GO:0019787;GO:0043687;GO:0051246;GO:0044260	PF00179	PS00001;PS00005;PS00183;PS50127
LOC_Os02g02830.1	nucl;cyto_nucl;mito	GO:0019787;GO:0043687;GO:0051246;GO:0044260	PF00179	PS00005;PS00183;PS50127
LOC_Os05g50190.1	nucl;cyto;nucl_plas	GO:0004674;GO:0006468;GO:0004713;GO:0005524;GO:0044260	PF07714	PS00001;PS00005;PS00006;PS00008;PS00108;PS50011
LOC_Os01g24060.1	nucl;chlo	GO:0005643;GO:0008565;GO:0006606;GO:0005488;GO:0005737	PF00514;PF01749	PS00001;PS00004;PS00005;PS00006;PS00008;PS00009;PS50079;PS50176;PS51214
LOC_Os05g05160.1	cyto;nucl	GO:0004707;GO:0006468;GO:0004713;GO:0005524;GO:0044260	PF00069	PS00001;PS00004;PS00005;PS00006;PS00008;PS00107;PS01351;PS50011
LOC_Os07g33110.1	chlo	GO:0006468;GO:0044260;GO:0004674;GO:0004713;GO:0005524;GO:0005509	PF00036;PF00069	PS00001;PS00004;PS00005;PS00006;PS00008;PS00018;PS00107;PS00108;PS50011;PS50099;PS50222
LOC_Os03g16110.3	cyto;nucl;cyto_plas	GO:0016787
LOC_Os03g03660.1	cyto		PF00036;PF00069	PS00001;PS00005;PS00006;PS00007;PS00008;PS00009;PS00018;PS00029;PS00107;PS00108;PS50011;PS50222
LOC_Os01g04550.1	cyto;cysk	GO:0004674;GO:0006468;GO:0004713;GO:0005524;GO:0044260	PF07714	PS00001;PS00004;PS00005;PS00006;PS00007;PS00008;PS00009;PS00108;PS50011
LOC_Os04g35700.2	chlo;nucl;mito;cysk_nucl	GO:0004674;GO:0006468;GO:0004713;GO:0005524;GO:0044260
LOC_Os02g06570.1	nucl;chlo;cysk_nucl	GO:0006468;GO:0044260;GO:0023060;GO:0004674;GO:0023046;GO:0023052;GO:0004713;GO:0005524;GO:0007165	PF00069;PF03822	PS00001;PS00004;PS00005;PS00006;PS00007;PS00008;PS00009;PS00107;PS00108;PS50011;PS50816
LOC_Os07g05620.1	chlo;mito;E.R.;chlo_mito	GO:0006468;GO:0044260;GO:0023060;GO:0004674;GO:0023046;GO:0023052;GO:0004713;GO:0005524;GO:0007165	PF00069;PF03822	PS00001;PS00004;PS00005;PS00006;PS00007;PS00008;PS00009;PS00107;PS00108;PS50011;PS50816
LOC_Os10g27050.1	cyto;nucl	GO:0016787	PF00149	PS00001;PS00005;PS00006;PS00007;PS00008;PS00125
LOC_Os04g49510.1	mito;chlo_mito;chlo
LOC_Os04g56110.1	chlo	GO:0004674;GO:0006468;GO:0004713;GO:0005524;GO:0044260	PF00069	PS00001;PS00004;PS00005;PS00006;PS00008;PS00009;PS00107;PS00108;PS50011
LOC_Os06g09290.1	cyto	GO:0005737;GO:0005634;GO:0017111;GO:0030163;GO:0009057;GO:0005524	PF00004	PS00001;PS00004;PS00005;PS00006;PS00007;PS00008;PS00017;PS00674
LOC_Os02g10640.1	cyto;mito	GO:0005737;GO:0005634;GO:0017111;GO:0030163;GO:0009057;GO:0005524	PF00004	PS00001;PS00004;PS00005;PS00006;PS00007;PS00008;PS00009;PS00017;PS00674
LOC_Os10g42950.1	cyto	GO:0004674;GO:0006468;GO:0004713;GO:0005524;GO:0044260	PF00069	PS00001;PS00004;PS00005;PS00006;PS00007;PS00008;PS00009;PS00108;PS50011
LOC_Os02g11050.1	cyto;cysk	GO:0005737;GO:0005634;GO:0017111;GO:0030163;GO:0009057;GO:0005524	PF00004	PS00001;PS00004;PS00005;PS00006;PS00007;PS00008;PS00017;PS00029;PS00674
LOC_Os07g35340.3	chlo	GO:0004674;GO:0006468;GO:0004713;GO:0005524;GO:0044260	PF00069;PF01657	PS00001;PS00004;PS00005;PS00006;PS00007;PS00008;PS00009;PS00016;PS00107;PS00108;PS50011;PS51473
LOC_Os01g50420.1	mito;chlo;cyto;cyto_mito	GO:0004674;GO:0006468;GO:0004713;GO:0005524;GO:0044260	PF00069	PS00004;PS00005;PS00006;PS00008;PS00016;PS00107;PS00108;PS50011
LOC_Os03g60710.1	nucl;chlo	GO:0004674;GO:0006468;GO:0004713;GO:0005524;GO:0044260	PF00069	PS00001;PS00004;PS00005;PS00006;PS00008;PS00009;PS00107;PS00108;PS50011
LOC_Os07g42940.2	cyto;nucl	GO:0004674;GO:0006468;GO:0004713;GO:0005524;GO:0044260
LOC_Os01g55450.1	chlo	GO:0006468;GO:0044260;GO:0023060;GO:0004674;GO:0023046;GO:0023052;GO:0004713;GO:0005524;GO:0007165	PF00069;PF03822	PS00001;PS00005;PS00006;PS00007;PS00008;PS00107;PS00108;PS50011;PS50099;PS50816
LOC_Os10g41490.1	cyto	GO:0004674;GO:0006468;GO:0004713;GO:0005524;GO:0044260	PF00069	PS00004;PS00005;PS00006;PS00007;PS00008;PS00009;PS00107;PS00108;PS50011
LOC_Os09g33630.1	cyto	GO:0004674;GO:0006468;GO:0004713;GO:0005524;GO:0044260	PF00069;PF07714	PS00001;PS00005;PS00006;PS00008;PS00107;PS00108;PS50011;PS00342
LOC_Os07g22710.1	chlo;mito	GO:0006468;GO:0044260;GO:0004674;GO:0004713;GO:0005524;GO:0005509	PF00036;PF00069	PS00001;PS00004;PS00005;PS00006;PS00007;PS00008;PS00009;PS00018;PS00107;PS00108;PS50011;PS50222
LOC_Os10g41520.1	nucl	GO:0005956;GO:0008605	PF01214	PS00005;PS00006;PS00007;PS00008;PS01101
LOC_Os08g41340.1	chlo;nucl;cyto;extr;cyto_nucl	GO:0007264;GO:0006886;GO:0003924;GO:0006913;GO:0005622;GO:0023046;GO:0023052;GO:0005515;GO:0023060;GO:0005525	PF00071	PS00001;PS00004;PS00005;PS00006;PS00008;PS00017;PS51419
LOC_Os05g04520.1	chlo;cyto	GO:0004674;GO:0006468;GO:0004713;GO:0005524;GO:0044260	PF07714	PS00001;PS00005;PS00006;PS00008;PS00009;PS00107;PS00108;PS50011
LOC_Os06g48750.1	cyto	GO:0008026;GO:0003676;GO:0005524	PF00270;PF00271	PS00004;PS00005;PS00006;PS00007;PS00008;PS00009;PS00017;PS00039;PS51192;PS51194;PS51195
LOC_Os03g15570.1	nucl;chlo_mito;chlo;mito;cysk_nucl	GO:0004674;GO:0006468;GO:0004713;GO:0005524;GO:0044260	PF00069	PS00001;PS00004;PS00005;PS00006;PS00008;PS00107;PS00108;PS50011;PS50099
LOC_Os04g49510.4	mito;chlo
LOC_Os04g54190.2	cyto;nucl	GO:0004674;GO:0006468;GO:0004713;GO:0005524;GO:0044260
LOC_Os03g13520.1	cyto;nucl;cyto_plas	GO:0004437	PF03372	PS00001;PS00004;PS00005;PS00006;PS00008;PS00009
LOC_Os02g42590.1	nucl		PF00400	PS00004;PS00005;PS00006;PS00008;PS00678;PS50082;PS50294;PS00001
LOC_Os02g53750.1	chlo;mito		PF00069;PF07714	PS00004;PS00005;PS00006;PS00007;PS00008;PS00009;PS00108;PS50011;PS50310
LOC_Os01g01740.1	nucl;pero	GO:0004674;GO:0006468;GO:0004713;GO:0005524;GO:0044260	PF07714	PS00004;PS00005;PS00006;PS00008;PS00009;PS00108;PS50011;PS50316
LOC_Os02g03410.1	cyto;cysk	GO:0006468;GO:0044260;GO:0004674;GO:0004713;GO:0005524;GO:0005509	PF00036;PF00069	PS00001;PS00004;PS00005;PS00006;PS00007;PS00008;PS00009;PS00018;PS00107;PS00108;PS50011;PS50222
LOC_Os01g32660.1	cyto;nucl;cyto_pero	GO:0004674;GO:0006468;GO:0004713;GO:0005524;GO:0044260	PF00069	PS00001;PS00005;PS00006;PS00007;PS00008;PS00009;PS00107;PS00108;PS50011
LOC_Os02g57980.1	cyto;nucl	GO:0008026;GO:0003676;GO:0005524	PF00270;PF00271	PS00001;PS00004;PS00005;PS00006;PS00007;PS00008;PS00009;PS00017;PS51192;PS51194;PS51195
LOC_Os02g11840.1	chlo;cyto	GO:0008565;GO:0016192;GO:0006886;GO:0006461;GO:0005198;GO:0030117;GO:0005515
LOC_Os05g01040.1	chlo	GO:0004674;GO:0006468;GO:0004713;GO:0005524;GO:0044260	PF07714	PS00001;PS00005;PS00006;PS00008;PS00009;PS00107;PS00108;PS50011;PS50099
LOC_Os07g22710.4	cyto;nucl	GO:0004674;GO:0006468;GO:0005509;GO:0005524;GO:0044260
LOC_Os03g17700.1	cyto;cysk	GO:0004707;GO:0006468;GO:0004713;GO:0005524;GO:0044260	PF00069	PS00001;PS00005;PS00006;PS00007;PS00008;PS00107;PS00108;PS01351;PS50011
LOC_Os03g62600.1	cyto;chlo;chlo_mito		PF00071	PS00005;PS00006;PS00008;PS00017;PS00675;PS51419
LOC_Os04g51050.2	mito;chlo;nucl;cyto_mito		PF00069;PF07645	PS00001;PS00004;PS00005;PS00006;PS00008;PS00010;PS00016;PS00107;PS00108;PS01187;PS50011;PS50026
LOC_Os01g50410.1	mito;chlo	GO:0004674;GO:0006468;GO:0004713;GO:0005524;GO:0044260	PF00069	PS00001;PS00005;PS00006;PS00008;PS00107;PS00108;PS50011
LOC_Os12g41710.1	nucl;mito;cyto_nucl	GO:0004674;GO:0006468;GO:0004713;GO:0005524;GO:0044260	PF07714	PS00001;PS00004;PS00005;PS00006;PS00008;PS00107;PS00108;PS50011
LOC_Os11g17080.1	cyto;nucl	GO:0004707;GO:0006468;GO:0004713;GO:0005524;GO:0044260	PF00069	PS00001;PS00004;PS00005;PS00006;PS00008;PS00107;PS01351;PS50011
LOC_Os06g50920.1	cyto	GO:0004674;GO:0006468;GO:0004713;GO:0005524;GO:0044260	PF07714	PS00001;PS00004;PS00005;PS00006;PS00008;PS00108;PS50011
LOC_Os06g10160.1	chlo;cyto	GO:0004674;GO:0006468;GO:0004713;GO:0005524;GO:0044260	PF07714	PS00001;PS00004;PS00005;PS00006;PS00008;PS00009;PS00108;PS50011
LOC_Os06g05520.1	cyto;nucl;cyto_E.R.	GO:0004674;GO:0006468;GO:0004713;GO:0005524;GO:0044260	PF00069	PS00001;PS00005;PS00006;PS00008;PS00107;PS00108;PS50011
LOC_Os02g13110.1	nucl	GO:0000159;GO:0023060;GO:0023046;GO:0023052;GO:0007165;GO:0008601		PS00001;PS00004;PS00005;PS00006;PS00007;PS00008;PS00678;PS01024;PS01025
LOC_Os02g37830.1	nucl;cyto	GO:0004674;GO:0006468;GO:0004713;GO:0005524;GO:0044260	PF00069	PS00001;PS00005;PS00006;PS00008;PS00009;PS00107;PS00108;PS50011
LOC_Os03g60530.1	cyto;chlo;nucl;cyto_pero;cyto_E.R.;cyto_plas	GO:0005622;GO:0008134;GO:0003924;GO:0006913;GO:0023060;GO:0006355;GO:0023046;GO:0023052;GO:0034645;GO:0007264;GO:0006886;GO:0005524;GO:0005525	PF00071	PS00005;PS00006;PS00007;PS00008;PS00009;PS00017;PS00675;PS51419
LOC_Os09g29170.4	chlo;nucl;mito	GO:0004674;GO:0006468;GO:0004713;GO:0005524;GO:0044260
LOC_Os03g07430.1	nucl;nucl_plas	GO:0004674;GO:0006468;GO:0004713;GO:0005524;GO:0044260	PF07714	PS00001;PS00004;PS00005;PS00006;PS00008;PS00009;PS00107;PS00108;PS50011
LOC_Os02g54600.1	chlo		PF00069	PS00001;PS00004;PS00005;PS00006;PS00008;PS00009;PS00107;PS00108;PS50011;PS50099
LOC_Os01g27020.1	chlo;mito	GO:0004674;GO:0006468;GO:0004713;GO:0005524;GO:0044260
LOC_Os01g47730.1	cyto;chlo	GO:0005622;GO:0008134;GO:0003924;GO:0006913;GO:0023060;GO:0006355;GO:0023046;GO:0023052;GO:0034645;GO:0007264;GO:0006886;GO:0005524;GO:0005525	PF00071	PS00001;PS00004;PS00005;PS00006;PS00007;PS00008;PS00017;PS00675;PS51419
LOC_Os02g37420.1	cyto;cysk;cyto_nucl	GO:0005622;GO:0008134;GO:0003924;GO:0006913;GO:0023060;GO:0006355;GO:0023046;GO:0023052;GO:0034645;GO:0007264;GO:0006886;GO:0005524;GO:0005525	PF00071	PS00001;PS00004;PS00005;PS00006;PS00008;PS00017;PS00675;PS51419
LOC_Os01g54100.1	chlo;mito	GO:0004674;GO:0006468;GO:0044260;GO:0005524	PF00069	PS00001;PS00004;PS00005;PS00006;PS00007;PS00008;PS00009;PS00107;PS00108;PS01275;PS50011;PS50310
LOC_Os06g03940.1	chlo	GO:0017111;GO:0005524	PF00004;PF04212	PS00001;PS00005;PS00006;PS00007;PS00008;PS00017;PS00674
LOC_Os06g03682.1	cyto;chlo;nucl;cyto_pero;cyto_E.R.;cyto_plas	GO:0004674;GO:0006468;GO:0004713;GO:0005524;GO:0044260	PF00069	PS00001;PS00005;PS00006;PS00008;PS00107;PS00108;PS50011
LOC_Os03g44620.2	nucl	GO:0031072;GO:0006457;GO:0044260;GO:0051082	PF00226;PF00684;PF01556	PS00001;PS00004;PS00005;PS00006;PS00007;PS00008;PS00009;PS00636;PS50076;PS51188
LOC_Os07g48100.1	chlo	GO:0006468;GO:0044260;GO:0023060;GO:0004674;GO:0023046;GO:0023052;GO:0004713;GO:0005524;GO:0007165	PF00069;PF03822	PS00004;PS00005;PS00006;PS00007;PS00008;PS00009;PS00107;PS00108;PS50011;PS50816
LOC_Os10g06780.1	chlo	GO:0004674;GO:0006468;GO:0004713;GO:0005524;GO:0044260	PF00069	PS00004;PS00005;PS00006;PS00008;PS50011
LOC_Os04g45730.1	cyto;chlo		PF00069	PS00004;PS00005;PS00006;PS00008;PS00009;PS00108;PS50011
LOC_Os02g50760.3	chlo;nucl	GO:0031072;GO:0006457;GO:0044260;GO:0051082	PF00226	PS00001;PS00005;PS00006;PS00008;PS00636;PS50076;PS50079
LOC_Os02g08140.1	chlo;nucl	GO:0006468;GO:0044260;GO:0023060;GO:0004674;GO:0023046;GO:0023052;GO:0004713;GO:0005524;GO:0007165	PF00069;PF03822	PS00001;PS00004;PS00005;PS00006;PS00007;PS00008;PS00107;PS00108;PS50011;PS50816
LOC_Os03g59390.1	pero;cyto;E.R.;cyto_E.R.	GO:0006468;GO:0044260;GO:0004674;GO:0004713;GO:0005524;GO:0005509	PF00036;PF00069	PS00001;PS00004;PS00005;PS00006;PS00008;PS00009;PS00018;PS00107;PS00108;PS50011;PS50222
LOC_Os05g04550.1	chlo;cyto	GO:0006468;GO:0044260;GO:0023060;GO:0004674;GO:0023046;GO:0023052;GO:0004713;GO:0005524;GO:0007165	PF00069;PF03822	PS00005;PS00006;PS00007;PS00008;PS00009;PS00107;PS00108;PS50011;PS50816
LOC_Os11g17080.2	cyto;nucl	GO:0004674;GO:0006468;GO:0004713;GO:0005524;GO:0044260
LOC_Os08g35160.1	extr;chlo	GO:0031072	PF00226	PS00001;PS00005;PS00006;PS00007;PS00008;PS00017;PS00636;PS50076
LOC_Os05g33080.1	chlo;nucl;E.R.	GO:0004674;GO:0006468;GO:0004713;GO:0005524;GO:0044260	PF00069	PS00001;PS00005;PS00006;PS00008;PS00009;PS00107;PS00108;PS50011
LOC_Os08g35600.1	nucl;chlo	GO:0004674;GO:0006468;GO:0004713;GO:0005524;GO:0044260	PF07714	PS00001;PS00005;PS00006;PS00008;PS00108;PS50011;PS50324
LOC_Os03g57790.1	nucl;cyto_nucl;chlo	GO:0019787;GO:0043687;GO:0051246;GO:0044260	PF00179	PS00005;PS00006;PS00183;PS00678;PS50127;PS00001
LOC_Os10g26520.1	nucl;nucl_plas	GO:0004674;GO:0006468;GO:0004713;GO:0005524;GO:0044260	PF07714	PS00001;PS00004;PS00005;PS00006;PS00008;PS00009;PS00107;PS00108;PS50011
LOC_Os04g52840.2	cyto	GO:0004674;GO:0006468;GO:0004713;GO:0005524;GO:0044260
LOC_Os03g07430.3	cyto	GO:0004674;GO:0006468;GO:0004713;GO:0005524;GO:0044260
LOC_Os11g01380.1	cyto;chlo	GO:0008565;GO:0016192;GO:0006886;GO:0006461;GO:0005198;GO:0005515;GO:0030130;GO:0030132	PF00637;PF01394;PF09268	PS00001;PS00005;PS00006;PS00007;PS00008;PS00009;PS50099;PS50320
LOC_Os03g47770.1	nucl;cyto_nucl;mito		PF00179	PS00005;PS00006;PS00007;PS00008;PS50127
LOC_Os02g12900.1	cyto;chlo	GO:0030170;GO:0006535;GO:0044283;GO:0004124;GO:0044281	PF00291	PS00001;PS00005;PS00006;PS00008;PS00009
LOC_Os09g15320.1	cyto		PF00179	PS00001;PS00004;PS00005;PS00006;PS00007;PS00183;PS50127
LOC_Os11g07040.1	chlo;plas	GO:0006468;GO:0044260;GO:0004674;GO:0004713;GO:0005524;GO:0005509	PF00036;PF00069	PS00004;PS00005;PS00006;PS00008;PS00009;PS00018;PS00107;PS00108;PS50011;PS50222
LOC_Os03g10940.1	cyto;mito;nucl;chlo_mito	GO:0004674;GO:0006468;GO:0004713;GO:0005524;GO:0044260	PF00069	PS00001;PS00005;PS00006;PS00007;PS00008;PS00107;PS00108;PS50011
LOC_Os07g31370.1	chlo;cyto;mito	GO:0007264;GO:0006886;GO:0003924;GO:0006913;GO:0005622;GO:0023046;GO:0023052;GO:0005515;GO:0023060;GO:0005525	PF00071	PS00001;PS00005;PS00006;PS00017;PS51419
LOC_Os05g46760.1	chlo;mito	GO:0004674;GO:0006468;GO:0004713;GO:0005524;GO:0044260	PF00069	PS00001;PS00005;PS00006;PS00007;PS00008;PS00108;PS50011
LOC_Os01g26280.1	cyto;nucl	GO:0006468;GO:0044260;GO:0004674;GO:0004713;GO:0005524;GO:0005509	PF00069;PF07645	PS00001;PS00004;PS00005;PS00006;PS00008;PS00009;PS00107;PS00108;PS01187;PS50011
LOC_Os05g38400.1	chlo;chlo_mito;mito	GO:0004222;GO:0016021;GO:0017111;GO:0008270;GO:0006508;GO:0009057;GO:0005524	PF00004;PF01434;PF06480	PS00001;PS00005;PS00006;PS00007;PS00008;PS00009;PS00017;PS00674
LOC_Os03g30200.1	chlo		PF02466	PS00005;PS00006;PS00008;PS00009
LOC_Os01g04814.1	nucl;cyto	GO:0017111;GO:0005524	PF00004;PF04212;PF09336	PS00001;PS00005;PS00006;PS00007;PS00008;PS00009;PS00017;PS00674
LOC_Os02g16040.1	nucl;cyto_nucl;chlo	GO:0019787;GO:0043687;GO:0051246;GO:0044260	PF00179	PS00001;PS00005;PS00183;PS50127
LOC_Os12g43550.1	chlo;cyto;chlo_mito	GO:0007264;GO:0006886;GO:0003924;GO:0006913;GO:0005622;GO:0023046;GO:0023052;GO:0005515;GO:0023060;GO:0005525
LOC_Os11g02830.1	cyto;chlo;cyto_nucl	GO:0004674;GO:0006468;GO:0004713;GO:0005524;GO:0044260	PF07714	PS00001;PS00004;PS00005;PS00006;PS00008;PS00009;PS00107;PS00108;PS00294;PS50011
LOC_Os01g64970.1	cysk	GO:0004674;GO:0006468;GO:0004713;GO:0005524;GO:0044260	PF00069	PS00004;PS00005;PS00006;PS00007;PS00008;PS00107;PS00108;PS50011;PS50313
LOC_Os01g72790.1	nucl;cyto	GO:0004674;GO:0006468;GO:0004713;GO:0005524;GO:0044260	PF00069	PS00001;PS00005;PS00006;PS00007;PS00008;PS00107;PS00108;PS50011;PS50099;PS50315
LOC_Os01g04409.1	plas;golg_plas;golg	GO:0004674;GO:0006468;GO:0004713;GO:0005524;GO:0044260	PF00069	PS00001;PS00004;PS00005;PS00006;PS00008;PS00107;PS00108;PS50011
LOC_Os06g29120.1	nucl;cyto	GO:0004674;GO:0006468;GO:0004713;GO:0005524;GO:0044260	PF00069	PS00001;PS00004;PS00005;PS00006;PS00007;PS00008;PS00029;PS00107;PS50011
LOC_Os06g06090.1	nucl;cyto	GO:0004707;GO:0006468;GO:0004713;GO:0005524;GO:0044260	PF00069	PS00001;PS00005;PS00006;PS00008;PS00107;PS00108;PS01351;PS50011
LOC_Os06g46330.1	nucl;mito;cyto_nucl;cysk_nucl	GO:0004674;GO:0006468;GO:0004713;GO:0005524;GO:0044260	PF07714	PS00001;PS00004;PS00005;PS00006;PS00008;PS00108;PS50011
LOC_Os03g16130.1	nucl;chlo;cysk_nucl	GO:0006468;GO:0016020;GO:0044260;GO:0005215;GO:0006810;GO:0004674;GO:0004713;GO:0005524	PF00069;PF12063	PS00001;PS00004;PS00005;PS00006;PS00007;PS00008;PS00107;PS00108;PS00221;PS50011
LOC_Os01g12720.1	chlo	GO:0004674;GO:0006468;GO:0004713;GO:0005524;GO:0044260	PF07714	PS00001;PS00005;PS00006;PS00007;PS00008;PS00009;PS00107;PS00108;PS50011;PS50099;PS50316
LOC_Os03g05280.1	nucl;chlo;cyto;cysk_nucl;nucl_plas		PF00071	PS00004;PS00005;PS00006;PS00008;PS00009;PS00017;PS51419
LOC_Os01g14510.1	chlo	GO:0004674;GO:0006468;GO:0004713;GO:0005524;GO:0044260	PF00069	PS00001;PS00004;PS00005;PS00006;PS00008;PS00107;PS00108;PS50011
LOC_Os10g25550.1	chlo;mito	GO:0004674;GO:0006468;GO:0004713;GO:0005524;GO:0044260	PF07714	PS00004;PS00005;PS00006;PS00008;PS00009;PS00108;PS50011;PS51257
LOC_Os03g05730.1	cyto		PF00004;PF02359;PF02933	PS00001;PS00004;PS00005;PS00006;PS00007;PS00008;PS00009;PS00016;PS00017;PS00674
LOC_Os06g09180.1	mito;chlo_mito;nucl;cyto;cyto_nucl	GO:0004674;GO:0006468;GO:0004713;GO:0005524;GO:0044260	PF00069	PS00001;PS00004;PS00005;PS00006;PS00008;PS00009;PS00107;PS00108;PS50011
LOC_Os03g29410.1	nucl		PF07714	PS00001;PS00004;PS00005;PS00006;PS00008;PS00009;PS00108;PS50011
LOC_Os04g59450.1	cysk;cyto	GO:0004674;GO:0006468;GO:0004713;GO:0005524;GO:0044260	PF00069	PS00004;PS00005;PS00006;PS00007;PS00008;PS00107;PS00108;PS50011
LOC_Os12g19290.1	nucl	GO:0004674;GO:0006468;GO:0004713;GO:0005524;GO:0044260	PF00069;PF00433	PS00001;PS00004;PS00005;PS00006;PS00007;PS00008;PS00107;PS00108;PS50011;PS51285
LOC_Os12g27520.1	cyto;nucl	GO:0004674;GO:0006468;GO:0004713;GO:0005524;GO:0044260	PF00069	PS00004;PS00005;PS00006;PS00007;PS00008;PS00108;PS50011
LOC_Os01g54480.1	mito;pero	GO:0004674;GO:0006468;GO:0004713;GO:0005524;GO:0044260	PF00023;PF00069	PS00004;PS00005;PS00006;PS00007;PS00008;PS50011;PS50088;PS50297
LOC_Os02g49980.1	nucl;chlo	GO:0007264;GO:0006886;GO:0005622;GO:0023046;GO:0023052;GO:0023060;GO:0005525	PF00025	PS00001;PS00004;PS00005;PS00006;PS00007;PS00008;PS00017;PS51417
LOC_Os06g45820.1	chlo	GO:0004222;GO:0016021;GO:0017111;GO:0008270;GO:0006508;GO:0009057;GO:0005524	PF00004;PF01434;PF06480	PS00001;PS00004;PS00005;PS00006;PS00007;PS00008;PS00009;PS00017;PS00029;PS00142;PS00674
LOC_Os11g06390.1	cysk;cyto;cysk_nucl	GO:0005524;GO:0005515	PF00022	PS00001;PS00004;PS00005;PS00006;PS00007;PS00008;PS00406;PS00432;PS01132
LOC_Os01g14860.1	cyto	GO:0004674;GO:0006468;GO:0004713;GO:0005524;GO:0044260
LOC_Os03g03510.1	chlo;cyto;plas;cyto_plas	GO:0006468;GO:0044260;GO:0023060;GO:0004674;GO:0023046;GO:0023052;GO:0004713;GO:0005524;GO:0007165	PF00069;PF03822	PS00001;PS00004;PS00005;PS00006;PS00008;PS00009;PS00017;PS00107;PS00108;PS50011;PS50816
LOC_Os03g09140.1	cyto;chlo;mito;cyto_nucl;cyto_pero;cyto_E.R.;cyto_plas	GO:0007264;GO:0006886;GO:0003924;GO:0006913;GO:0005622;GO:0023046;GO:0023052;GO:0005515;GO:0023060;GO:0005525
LOC_Os07g43900.1	cyto	GO:0004674;GO:0006468;GO:0004713;GO:0005524;GO:0044260	PF07714	PS00005;PS00006;PS00007;PS00008;PS00017;PS00107;PS00108;PS50011
LOC_Os01g57940.1	chlo;nucl	GO:0004674;GO:0006468;GO:0004713;GO:0005524;GO:0044260	PF00069	PS00001;PS00005;PS00006;PS00008;PS00009;PS00029;PS00107;PS00108;PS50011;PS50079
LOC_Os03g46650.1	nucl;cyto		PF00400	PS00001;PS00005;PS00006;PS00008;PS00678;PS50082;PS50294
LOC_Os05g26940.1	nucl;cyto;nucl_plas	GO:0006468;GO:0044260;GO:0023060;GO:0004674;GO:0023046;GO:0023052;GO:0004713;GO:0005524;GO:0007165	PF00069;PF03822	PS00005;PS00006;PS00008;PS00016;PS00107;PS00108;PS50011;PS50816
LOC_Os06g50030.1	cyto;nucl;cyto_pero	GO:0006468;GO:0044260;GO:0004674;GO:0004713;GO:0005524;GO:0005509	PF00069	PS00004;PS00005;PS00006;PS00007;PS00008;PS00107;PS00108;PS50011;PS50099;PS50315
LOC_Os08g06060.1	cyto;nucl;cyto_pero;cyto_E.R.	GO:0004707;GO:0006468;GO:0004713;GO:0005524;GO:0044260	PF00069	PS00001;PS00004;PS00005;PS00006;PS00008;PS00109;PS50011;PS50315
LOC_Os09g10720.1	nucl	GO:0004674;GO:0006468;GO:0004713;GO:0005524;GO:0044260	PF00069	PS00001;PS00004;PS00005;PS00006;PS00007;PS00008;PS00108;PS50011
LOC_Os04g47620.1	nucl;nucl_plas	GO:0004674;GO:0006468;GO:0004713;GO:0005524;GO:0044260	PF00069	PS00004;PS00005;PS00006;PS00008;PS00009;PS00107;PS00108;PS50011;PS50316;PS50324
LOC_Os12g07230.1	chlo;plas	GO:0006468;GO:0044260;GO:0004674;GO:0004713;GO:0005524;GO:0005509	PF00036;PF00069	PS00004;PS00005;PS00006;PS00008;PS00009;PS00018;PS00107;PS00108;PS50011;PS50222
LOC_Os11g25510.1	mito;chlo_mito;cyto	GO:0004674;GO:0006468;GO:0004713;GO:0005524;GO:0044260	PF07714	PS00005;PS00006;PS00008;PS00009;PS00107;PS00108;PS50011
LOC_Os06g10340.1	cyto	GO:0005737;GO:0007033;GO:0071496;GO:0023052;GO:0000045	PF04110
LOC_Os08g38086.3	chlo;chlo_mito	GO:0006457;GO:0051082;GO:0005524;GO:0044260	PF00183;PF02518	PS00001;PS00004;PS00005;PS00006;PS00007;PS00008;PS00009;PS00298
LOC_Os08g39140.1	cyto	GO:0006457;GO:0051082;GO:0005524;GO:0044260	PF00183;PF02518	PS00001;PS00004;PS00005;PS00006;PS00007;PS00008;PS00009;PS00298;PS50079
LOC_Os03g55600.1	cysk	GO:0004674;GO:0006468;GO:0004713;GO:0005524;GO:0044260	PF00069	PS00005;PS00006;PS00007;PS00008;PS00107;PS00108;PS50011;PS50312
LOC_Os10g30580.1	cyto	GO:0017111;GO:0005524	PF00004;PF02359;PF02933	PS00001;PS00004;PS00005;PS00006;PS00007;PS00008;PS00009;PS00016;PS00017;PS00674
LOC_Os05g38370.1	cyto;nucl;cysk_nucl	GO:0006457;GO:0044260	PF00254	PS00001;PS00004;PS00005;PS00006;PS00008;PS50059;PS00342
LOC_Os05g49880.1	mito;chlo	GO:0005488;GO:0006108;GO:0030060;GO:0006100;GO:0044282;GO:0006096;GO:0044281	PF00056;PF02866	PS00001;PS00005;PS00006;PS00008;PS00068
LOC_Os02g51570.1	chlo	GO:0006457;GO:0044260	PF00254	PS00001;PS00005;PS00006;PS00008;PS00009;PS50059;PS50324
LOC_Os06g36700.1	cyto;chlo	GO:0006457;GO:0051082;GO:0005524;GO:0044260	PF00118	PS00001;PS00005;PS00006;PS00007;PS00008;PS00750;PS00751;PS00995
LOC_Os07g43470.1	cyto	GO:0005622;GO:0005525	PF01926;PF02824	PS00001;PS00004;PS00005;PS00006;PS00008;PS00017;PS00905
LOC_Os03g61220.1	chlo		PF00098;PF00270;PF00271;PF08152	PS00001;PS00004;PS00005;PS00006;PS00008;PS00009;PS00017;PS50158;PS50310;PS50324;PS51192;PS51194;PS51195
LOC_Os06g34690.1	cyto;chlo	GO:0006457;GO:0051082;GO:0005524;GO:0044260	PF00118	PS00001;PS00004;PS00005;PS00006;PS00007;PS00008;PS00750;PS00751;PS00995
LOC_Os01g12900.1	cyto;plas;chlo	GO:0007264;GO:0005622;GO:0023046;GO:0023052;GO:0015031;GO:0023060;GO:0005525	PF00071	PS00001;PS00005;PS00006;PS00008;PS00017;PS51420
LOC_Os12g07740.1	cyto;nucl;cyto_E.R.	GO:0003924;GO:0005525	PF00009;PF03144;PF09173	PS00001;PS00005;PS00006;PS00008;PS00017
LOC_Os02g47220.1	nucl	GO:0004674;GO:0006468;GO:0004713;GO:0005524;GO:0044260	PF00069	PS00001;PS00004;PS00005;PS00006;PS00007;PS00008;PS00107;PS00108;PS50011
LOC_Os02g42620.1	cyto;nucl;cyto_E.R.;cyto_plas	GO:0004674;GO:0006468;GO:0004713;GO:0005524;GO:0044260	PF07714	PS00001;PS00004;PS00005;PS00006;PS00008;PS00009;PS00107;PS00108;PS50011
LOC_Os01g01700.1	chlo;nucl;mito	GO:0008270;GO:0005515		PS00005;PS00006;PS00008;PS50089
LOC_Os08g32090.1	chlo;nucl;cyto;cyto_nucl	GO:0005634;GO:0008026;GO:0003723;GO:0005524	PF00270;PF00271;PF08147	PS00001;PS00004;PS00005;PS00006;PS00008;PS00009;PS00017;PS51192;PS51194;PS51195
LOC_Os01g54480.2	pero;chlo;cyto;mito;chlo_mito	GO:0004674;GO:0006468;GO:0004713;GO:0005524;GO:0044260
LOC_Os05g44310.1	chlo	GO:0017111;GO:0005524	PF00004;PF02359;PF02933	PS00001;PS00004;PS00005;PS00006;PS00007;PS00008;PS00016;PS00017;PS00674
LOC_Os02g39870.1	chlo	GO:0006457;GO:0051087;GO:0000774;GO:0044260;GO:0042803	PF01025	PS00001;PS00004;PS00005;PS00006;PS00007;PS00008;PS01071;PS50079
LOC_Os02g02840.1	chlo;plas;cyto	GO:0007264;GO:0005622;GO:0023046;GO:0023052;GO:0015031;GO:0023060;GO:0005525	PF00071	PS00001;PS00005;PS00006;PS00007;PS00008;PS00017;PS00294;PS51420
LOC_Os07g33340.1	chlo;mito;cyto_mito	GO:0008026;GO:0003676;GO:0005524	PF00270;PF00271	PS00001;PS00004;PS00005;PS00006;PS00007;PS00008;PS00009;PS00017;PS51192;PS51194;PS51195
LOC_Os02g47180.1	nucl		PF00400	PS00001;PS00005;PS00006;PS00008;PS00678;PS50082;PS50294
LOC_Os03g42220.1	cyto;chlo;cyto_nucl;cyto_pero;cyto_E.R.;cyto_plas	GO:0006457;GO:0051082;GO:0005524;GO:0044260	PF00118	PS00001;PS00005;PS00006;PS00008;PS00009;PS00750;PS00751;PS00995
LOC_Os02g50680.1	mito;chlo	GO:0017111;GO:0005524	PF00004	PS00001;PS00004;PS00005;PS00006;PS00008;PS00017;PS00674;PS50310
LOC_Os01g54590.1	cyto	GO:0007264;GO:0006886;GO:0003924;GO:0006913;GO:0005622;GO:0023046;GO:0023052;GO:0005515;GO:0023060;GO:0005525	PF00071	PS00001;PS00004;PS00005;PS00006;PS00007;PS00008;PS00017;PS51419
LOC_Os01g51700.1	chlo	GO:0005622;GO:0008134;GO:0003924;GO:0006913;GO:0023060;GO:0006355;GO:0023046;GO:0023052;GO:0034645;GO:0007264;GO:0006886;GO:0005524;GO:0005525	PF00071	PS00001;PS00004;PS00005;PS00006;PS00008;PS00017;PS00675;PS51419
LOC_Os02g10070.1	mito	GO:0004108;GO:0044262	PF00285	PS00001;PS00005;PS00006;PS00007;PS00008;PS00480
LOC_Os02g05330.1	cyto	GO:0008026;GO:0003676;GO:0005524	PF00270;PF00271	PS00001;PS00004;PS00005;PS00006;PS00007;PS00008;PS00009;PS00017;PS00039;PS51192;PS51194;PS51195
LOC_Os01g42530.1	chlo;cyto	GO:0007264;GO:0006886;GO:0003924;GO:0006913;GO:0005622;GO:0023046;GO:0023052;GO:0005515;GO:0023060;GO:0005525	PF00071	PS00005;PS00008;PS00017;PS51418
LOC_Os05g39080.1	nucl;cyto	GO:0004674;GO:0006468;GO:0004713;GO:0005524;GO:0044260	PF00069	PS00001;PS00004;PS00005;PS00006;PS00007;PS00008;PS00009;PS00108;PS50011
LOC_Os09g23140.1	nucl;cyto;mito;cysk_nucl;nucl_plas	GO:0004437	PF03372	PS00001;PS00005;PS00006;PS00008;PS00009;PS00016
LOC_Os03g46610.1	chlo;E.R.		PF00270;PF00271	PS00001;PS00004;PS00005;PS00006;PS00008;PS00017;PS00039;PS51192;PS51194;PS51195
LOC_Os11g16580.1	chlo	GO:0006284;GO:0051539;GO:0044260;GO:0004519;GO:0005622;GO:0006974;GO:0033554;GO:0003677	PF00633;PF00730	PS00004;PS00005;PS00006;PS00008;PS00764
LOC_Os08g25090.1	chlo	GO:0006457;GO:0051087;GO:0000774;GO:0044260;GO:0042803	PF01025	PS00001;PS00004;PS00005;PS00006;PS00008;PS01071;PS50310
LOC_Os01g45190.1	cyto	GO:0008026;GO:0003676;GO:0005524	PF00270;PF00271	PS00001;PS00004;PS00005;PS00006;PS00007;PS00008;PS00009;PS00017;PS00039;PS51192;PS51194;PS51195
LOC_Os03g58810.1	chlo	GO:0008026;GO:0003676;GO:0005524	PF00270;PF00271	PS00001;PS00004;PS00005;PS00006;PS00007;PS00008;PS00009;PS00017;PS00039;PS00342;PS50079;PS50313;PS50318;PS51192;PS51194;PS51195
LOC_Os11g11340.1	chlo;mito;chlo_mito	GO:0017111;GO:0005524	PF00004	PS00001;PS00004;PS00005;PS00006;PS00007;PS00008;PS00009;PS00017;PS00674
LOC_Os12g06490.1	cyto;nucl	GO:0004674;GO:0006468;GO:0004713;GO:0005524;GO:0044260	PF00069	PS00001;PS00005;PS00006;PS00008;PS00009;PS00108;PS50011
LOC_Os03g63020.1	cyto		PF00069	PS00001;PS00004;PS00005;PS00006;PS00008;PS00108;PS50011
LOC_Os02g40454.1	mito;nucl	GO:0000159;GO:0023060;GO:0023046;GO:0023052;GO:0007165;GO:0008601		PS00001;PS00004;PS00005;PS00006;PS00007;PS00008;PS00009
LOC_Os09g36830.1	cyto;pero	GO:0006511;GO:0005515	PF01466;PF03931	PS00001;PS00005;PS00006;PS00008;PS00017
LOC_Os02g56960.1	cyto;chlo	GO:0003735;GO:0006412;GO:0034645;GO:0005840	PF00238	PS00005;PS00007;PS00008;PS00049
LOC_Os02g33450.1	chlo;mito	GO:0016209;GO:0016491	PF00578;PF10417	PS00005;PS00006;PS00008;PS00009;PS51352
LOC_Os01g59920.1	chlo	GO:0030170;GO:0006535;GO:0044283;GO:0004124;GO:0044281	PF00291	PS00001;PS00005;PS00006;PS00008;PS00901
LOC_Os03g15960.1	cyto		PF00011	PS00005;PS00008;PS01031
LOC_Os03g04590.1	cyto;chlo		PF00238	PS00005;PS00007;PS00008;PS00049
LOC_Os03g57340.1	nucl	GO:0031072;GO:0006457;GO:0044260;GO:0051082	PF00226;PF00684;PF01556	PS00001;PS00004;PS00005;PS00006;PS00007;PS00008;PS00009;PS00636;PS50076;PS51188
LOC_Os06g50300.1	vacu;E.R.;E.R._vacu	GO:0006457;GO:0051082;GO:0005524;GO:0044260	PF00183;PF02518	PS00001;PS00004;PS00005;PS00006;PS00007;PS00008;PS00009;PS00014;PS00029;PS00298;PS50313
LOC_Os01g61590.1	chlo;cyto	GO:0006468;GO:0044260;GO:0004674;GO:0004713;GO:0005524;GO:0005509	PF00036;PF00069	PS00001;PS00004;PS00005;PS00006;PS00008;PS00009;PS00018;PS00107;PS00108;PS50011;PS50222;PS50315
LOC_Os12g32986.1	chlo	GO:0006457;GO:0051082;GO:0005524;GO:0044260	PF00183;PF02518	PS00001;PS00004;PS00005;PS00006;PS00007;PS00008;PS00009;PS00298
LOC_Os11g02240.1	chlo;cyto;vacu	GO:0006468;GO:0044260;GO:0023060;GO:0004674;GO:0023046;GO:0023052;GO:0004713;GO:0005524;GO:0007165	PF00069;PF03822	PS00001;PS00005;PS00006;PS00008;PS00009;PS00107;PS00108;PS50011;PS50816
LOC_Os09g11250.1	chlo	GO:0006457;GO:0051087;GO:0000774;GO:0044260;GO:0042803	PF01025	PS00001;PS00004;PS00005;PS00006;PS00008;PS01071;PS50310
LOC_Os03g29970.1	nucl		PF00808	PS00001;PS00004;PS00005;PS00006;PS00008;PS00685;PS50315
LOC_Os10g37740.1	mito;cyto_mito;chlo;nucl	GO:0004674;GO:0006468;GO:0004713;GO:0005524;GO:0044260	PF00069	PS00001;PS00005;PS00006;PS00007;PS00008;PS00009;PS00107;PS00108;PS50011
LOC_Os02g02040.1	plas	GO:0004674;GO:0006468;GO:0004713;GO:0005524;GO:0044260	PF00069	PS00001;PS00005;PS00006;PS00008;PS00009;PS00107;PS00108;PS50011
LOC_Os07g44190.1	cyto;chlo;nucl	GO:0031119;GO:0003723;GO:0009982;GO:0044260	PF01472;PF01509;PF08068	PS00004;PS00005;PS00006;PS00007;PS00008;PS00009;PS50079;PS50318;PS50890
LOC_Os03g46390.1	chlo		PF00071	PS00001;PS00005;PS00008;PS00017;PS51419
LOC_Os02g54340.1	cyto		PF00004	PS00001;PS00004;PS00005;PS00006;PS00007;PS00008;PS00017;PS00674
LOC_Os05g26902.1	chlo;chlo_mito;nucl	GO:0006457;GO:0044260;GO:0031072;GO:0051082;GO:0009408;GO:0005524	PF00226;PF00684;PF01556	PS00001;PS00004;PS00005;PS00006;PS00008;PS00009;PS00016;PS00017;PS00636;PS50076;PS51188
LOC_Os06g07630.1	cyto	GO:0005737;GO:0005634;GO:0017111;GO:0030163;GO:0009057;GO:0005524	PF00004	PS00001;PS00004;PS00005;PS00006;PS00008;PS00017;PS00674
LOC_Os10g25320.1	cyto	GO:0044237	PF01008	PS00001;PS00004;PS00005;PS00006;PS00007;PS00008;PS00017
LOC_Os09g11230.1	cyto	GO:0016787	PF00149	PS00001;PS00005;PS00006;PS00007;PS00008;PS00125
LOC_Os07g43700.1	chlo	GO:0005975;GO:0030060;GO:0005488;GO:0044281;GO:0006108;GO:0006100	PF00056;PF02866	PS00001;PS00005;PS00006;PS00008;PS00068
LOC_Os02g46640.1	cyto	GO:0031072;GO:0006457;GO:0044260;GO:0051082	PF00226	PS00005;PS00006;PS00007;PS00008;PS50076
LOC_Os12g31380.1	cyto;mito;cyto_nucl	GO:0044237	PF01008	PS00004;PS00005;PS00006;PS00008;PS50310
LOC_Os05g11550.1	cyto;nucl	GO:0005737;GO:0044260;GO:0006470;GO:0005634;GO:0004721;GO:0005488	PF00149;PF00515;PF08321	PS00001;PS00004;PS00005;PS00006;PS00007;PS00008;PS50005;PS50293
LOC_Os07g07610.1	nucl;cyto	GO:0003899;GO:0046983;GO:0006350;GO:0034645;GO:0003677	PF01193	PS00001;PS00004;PS00005;PS01154
LOC_Os09g29840.1	chlo;chlo_mito	GO:0006457;GO:0051082;GO:0005524;GO:0044260	PF00183;PF02518	PS00001;PS00004;PS00005;PS00006;PS00007;PS00008;PS00009;PS00298
LOC_Os06g51029.1	plas;chlo	GO:0004222;GO:0016021;GO:0017111;GO:0008270;GO:0006508;GO:0009057;GO:0005524	PF00004;PF01434	PS00001;PS00004;PS00005;PS00006;PS00007;PS00008;PS00009;PS00017;PS00674;PS50099
LOC_Os12g42980.1	chlo;chlo_mito	GO:0030170;GO:0006535;GO:0044283;GO:0004124;GO:0044281	PF00291	PS00001;PS00005;PS00006;PS00008;PS00017;PS00901
LOC_Os06g36840.1	cysk	GO:0030170;GO:0006535;GO:0044283;GO:0004124;GO:0044281	PF00291	PS00001;PS00005;PS00006;PS00008;PS00009
LOC_Os02g14130.1	cysk;nucl;cyto;cyto_nucl	GO:0004674;GO:0006468;GO:0004713;GO:0005524;GO:0044260	PF00069	PS00001;PS00005;PS00006;PS00007;PS00008;PS00107;PS00108;PS50011
LOC_Os09g20880.1	chlo;nucl	GO:0004674;GO:0006468;GO:0004713;GO:0005524;GO:0044260	PF00069	PS00004;PS00005;PS00006;PS00008;PS00009;PS00107;PS00108;PS50011
LOC_Os10g01540.1	nucl;cyto;cyto_nucl		PF00400;PF08154	PS00005;PS00006;PS00007;PS00008;PS00017;PS00678;PS50082;PS50294
LOC_Os12g41180.1	nucl;cyto;nucl_plas	GO:0004674;GO:0006468;GO:0004713;GO:0005524;GO:0044260	PF00069	PS00001;PS00004;PS00005;PS00006;PS00007;PS00008;PS00107;PS00108;PS50011
LOC_Os03g51550.1	cyto;chlo;mito;chlo_mito		PF00400	PS00001;PS00005;PS00006;PS00008;PS00678;PS50082;PS50294
LOC_Os03g44484.1	nucl;cyto	GO:0003899;GO:0006350;GO:0034645;GO:0003677	PF00562;PF04560;PF04563	PS00001;PS00004;PS00005;PS00006;PS00007;PS00008;PS00009;PS01166
LOC_Os11g38170.1	cyto;nucl		PF00400;PF08154	PS00005;PS00006;PS00007;PS00008;PS00017;PS00678;PS50082;PS50294
LOC_Os01g49000.1	chlo;nucl;mito	GO:0017111;GO:0005524	PF00004;PF09336	PS00001;PS00004;PS00005;PS00006;PS00007;PS00008;PS00009;PS00017;PS00674
LOC_Os04g08350.2	chlo;mito;chlo_mito	GO:0030170;GO:0006535;GO:0044283;GO:0004124;GO:0044281	PF00291	PS00004;PS00005;PS00006;PS00008;PS00017;PS00901;PS51318
LOC_Os10g32920.1	cyto;chlo	GO:0003735;GO:0006412;GO:0034645;GO:0005840	PF00238	PS00005;PS00007;PS00008;PS00049
LOC_Os03g25450.1	cyto;nucl;pero;cyto_E.R.;cyto_plas	GO:0031119;GO:0003723;GO:0009982;GO:0044260	PF01472;PF01509;PF08068	PS00004;PS00005;PS00006;PS00007;PS00008;PS00009;PS50079;PS50318;PS50890
LOC_Os01g62500.1	chlo;plas;mito	GO:0004222;GO:0016021;GO:0017111;GO:0008270;GO:0006508;GO:0009057;GO:0005524	PF00004;PF01434;PF06480	PS00001;PS00004;PS00005;PS00006;PS00007;PS00008;PS00009;PS00017;PS00674
LOC_Os01g47470.1	chlo	GO:0004674;GO:0006468;GO:0004713;GO:0005524;GO:0044260	PF00069	PS00001;PS00004;PS00005;PS00006;PS00008;PS00009;PS00107;PS00108;PS50011
LOC_Os01g14950.1	chlo;nucl	GO:0005643;GO:0008565;GO:0006606;GO:0005488;GO:0005737	PF00514;PF01749	PS00001;PS00005;PS00006;PS00008;PS00009;PS50079;PS50176;PS51214
LOC_Os03g61970.1	cysk		PF00022	PS00001;PS00004;PS00005;PS00006;PS00007;PS00008;PS00406;PS00432;PS01132
LOC_Os04g08350.1	chlo;mito	GO:0030170;GO:0006535;GO:0044283;GO:0004124;GO:0044281
LOC_Os12g07060.1	chlo	GO:0031072;GO:0006457;GO:0044260;GO:0051082	PF00226;PF00684;PF01556	PS00001;PS00004;PS00005;PS00006;PS00008;PS00009;PS00636;PS50076;PS51188
LOC_Os01g44110.1	chlo;E.R.	GO:0004674;GO:0006468;GO:0004713;GO:0005524;GO:0044260	PF00069	PS00001;PS00004;PS00005;PS00006;PS00008;PS00009;PS00107;PS00108;PS50011
LOC_Os02g47870.1	cyto;chlo	GO:0008270;GO:0005515		PS00006;PS00008;PS00009;PS50089
LOC_Os01g41630.1	cysk;nucl	GO:0000159;GO:0023060;GO:0023046;GO:0023052;GO:0007165;GO:0008601		PS00001;PS00004;PS00005;PS00006;PS00007;PS00008;PS00678;PS01024;PS01025
LOC_Os03g08170.1	chlo	GO:0004674;GO:0006468;GO:0004713;GO:0005524;GO:0044260	PF07714	PS00004;PS00005;PS00006;PS00008;PS00009;PS00108;PS50011;PS50079
LOC_Os03g50330.1	cyto;nucl;cyto_pero;cyto_E.R.	GO:0004674;GO:0006468;GO:0004713;GO:0005524;GO:0044260	PF00069	PS00001;PS00004;PS00005;PS00006;PS00007;PS00008;PS00009;PS00107;PS00108;PS50011;PS50312
LOC_Os07g34740.1	nucl;cyto	GO:0005634	PF08159	PS00001;PS00004;PS00005;PS00006;PS00007;PS00008;PS00009;PS50312;PS50313;PS50318
LOC_Os06g31220.1	cyto;cyto_E.R.;chlo	GO:0006468;GO:0044260;GO:0005524;GO:0004672	PF00069	PS00005;PS00006;PS00008
LOC_Os05g49780.1	nucl;extr	GO:0006355;GO:0005634;GO:0034645;GO:0043565	PF00808	PS00004;PS00005;PS00006;PS00008;PS00685
LOC_Os08g37800.1	cyto;nucl;cyto_pero;cyto_E.R.;cyto_plas	GO:0004674;GO:0006468;GO:0004713;GO:0005524;GO:0044260	PF00069;PF02149	PS00001;PS00004;PS00005;PS00006;PS00007;PS00008;PS00107;PS00108;PS50011;PS50030;PS50032
LOC_Os06g05070.1	chlo;plas	GO:0004674;GO:0006468;GO:0004713;GO:0005524;GO:0044260	PF00069	PS00004;PS00005;PS00006;PS00007;PS00008;PS00009;PS00107;PS00108;PS50011
LOC_Os10g25320.2	cyto	GO:0044237
LOC_Os03g05740.1	cyto		PF00071	PS00001;PS00005;PS00006;PS00008;PS00017;PS00675;PS51419
LOC_Os06g01980.1	chlo;nucl;chlo_mito	GO:0019538;GO:0004182;GO:0017111;GO:0043170;GO:0008270;GO:0006508;GO:0005524	PF00004	PS00001;PS00004;PS00005;PS00006;PS00008;PS00009;PS00017;PS00133;PS00674
LOC_Os07g41580.1	nucl	GO:0006355;GO:0005634;GO:0034645;GO:0043565	PF00808	PS00001;PS00004;PS00005;PS00006;PS00008;PS00685;PS50315
LOC_Os02g10770.2	nucl;cyto_nucl;cyto	GO:0008026;GO:0003676;GO:0005524	PF00270;PF00271;PF04438	PS00001;PS00004;PS00005;PS00006;PS00008;PS00009;PS00017;PS51192;PS51194;PS51195
LOC_Os09g27060.1	cyto	GO:0003677;GO:0005524;GO:0004386	PF00176;PF00271	PS00001;PS00004;PS00005;PS00006;PS00007;PS00008;PS00009;PS00029;PS50079;PS51192;PS51194
LOC_Os03g60150.2	cyto;nucl	GO:0004674;GO:0006468;GO:0004713;GO:0005524;GO:0044260	PF00069;PF07714	PS00001;PS00005;PS00006;PS00008;PS00029;PS00107;PS00108;PS50011
LOC_Os01g51700.2	chlo	GO:0007264;GO:0006886;GO:0003924;GO:0006913;GO:0005622;GO:0023046;GO:0023052;GO:0005515;GO:0023060;GO:0005525
LOC_Os02g20850.1	cyto;plas;cyto_plas	GO:0007264;GO:0005622;GO:0023046;GO:0023052;GO:0015031;GO:0023060;GO:0005525	PF00071	PS00001;PS00004;PS00005;PS00006;PS00007;PS00008;PS00017;PS00294;PS51420
LOC_Os01g35184.1	cyto	GO:0006468;GO:0044260;GO:0023060;GO:0004674;GO:0023046;GO:0023052;GO:0004713;GO:0005524;GO:0007165	PF00069;PF03822	PS00001;PS00005;PS00006;PS00007;PS00008;PS00029;PS00107;PS00108;PS50011;PS50816
LOC_Os01g09252.1	extr;chlo;cyto		PF00400	PS00005;PS00006;PS00008;PS00017;PS00678;PS50082;PS50294
LOC_Os05g06350.1	nucl;chlo;cyto;nucl_plas	GO:0005643;GO:0008565;GO:0006606;GO:0005488;GO:0005737	PF00514;PF01749	PS00001;PS00005;PS00006;PS00008;PS00009;PS50079;PS50176;PS51214
LOC_Os06g02620.1	chlo	GO:0031072;GO:0006457;GO:0044260;GO:0051082	PF00226;PF00684;PF01556	PS00001;PS00005;PS00006;PS00008;PS00009;PS00636;PS50076;PS50315;PS51188
LOC_Os06g45340.1	chlo	GO:0006457;GO:0044260	PF00254	PS00001;PS00005;PS00006;PS00007;PS00008;PS00009;PS50059;PS50310;PS00004
LOC_Os01g74650.1	chlo	GO:0030170;GO:0006535;GO:0044283;GO:0004124;GO:0044281	PF00291	PS00001;PS00005;PS00006;PS00008;PS00901;PS00017
LOC_Os04g54840.1	nucl	GO:0003899;GO:0006350;GO:0034645;GO:0003677	PF00562;PF04560;PF04561;PF04563;PF04565;PF04566	PS00001;PS00004;PS00005;PS00006;PS00007;PS00008;PS00009;PS01166
LOC_Os05g26820.1	cyto;E.R.	GO:0006468;GO:0044260;GO:0023060;GO:0004674;GO:0023046;GO:0023052;GO:0004713;GO:0005524;GO:0007165	PF00069;PF03822	PS00005;PS00006;PS00007;PS00008;PS00009;PS00107;PS00108;PS50011;PS50816
LOC_Os11g04170.1	cyto;nucl;cysk;cysk_nucl	GO:0006468;GO:0044260;GO:0004674;GO:0004713;GO:0005524;GO:0005509	PF00036;PF00069	PS00001;PS00004;PS00005;PS00006;PS00007;PS00008;PS00018;PS00107;PS00108;PS50011;PS50079;PS50222
LOC_Os07g32730.1	chlo	GO:0003677;GO:0008270;GO:0005524;GO:0005515;GO:0004386	PF00097;PF00176;PF00271	PS00001;PS00004;PS00005;PS00006;PS00007;PS00008;PS00009;PS00518;PS50089;PS51194
LOC_Os05g06440.1	vacu	GO:0031072;GO:0006457;GO:0044260;GO:0051082	PF00226;PF01556	PS00005;PS00006;PS00008;PS00009;PS00636;PS50076
LOC_Os06g40560.1	cyto	GO:0005737;GO:0005634;GO:0017111;GO:0030163;GO:0009057;GO:0005524	PF00004	PS00001;PS00004;PS00005;PS00006;PS00007;PS00008;PS00009;PS00017;PS00674
LOC_Os01g43150.1	chlo	GO:0004222;GO:0016020;GO:0017111;GO:0006508;GO:0009057;GO:0005524	PF00004;PF01434	PS00001;PS00005;PS00006;PS00007;PS00008;PS00017;PS00674;PS50099;PS00004
LOC_Os04g58990.1	cyto_nucl;nucl;cyto;extr	GO:0004674;GO:0006468;GO:0004713;GO:0005524;GO:0044260	PF00069	PS00001;PS00004;PS00005;PS00006;PS00008;PS00108;PS50011
LOC_Os02g56040.1	chlo;chlo_mito	GO:0006457;GO:0044260;GO:0031072;GO:0051082;GO:0009408;GO:0005524	PF00226;PF00684;PF01556	PS00001;PS00004;PS00005;PS00006;PS00008;PS00016;PS00636;PS50076;PS51188
LOC_Os06g36880.1	cysk	GO:0030170;GO:0006535;GO:0044283;GO:0004124;GO:0044281	PF00291	PS00001;PS00005;PS00006;PS00008
LOC_Os02g43740.1	nucl	GO:0004674;GO:0006468;GO:0004713;GO:0005524;GO:0044260	PF00069	PS00001;PS00005;PS00006;PS00008;PS00009;PS00108;PS50011
LOC_Os03g55490.1	chlo	GO:0004674;GO:0006468;GO:0004713;GO:0005524;GO:0044260	PF00069	PS00001;PS00005;PS00006;PS00007;PS00008;PS00107;PS00108;PS50011
LOC_Os01g73880.1	cyto;mito	GO:0005737;GO:0006413;GO:0003723;GO:0034645;GO:0003743	PF01652	PS00005;PS00006;PS00007;PS00008;PS00813
LOC_Os10g06510.1	chlo;nucl	GO:0004674;GO:0006468;GO:0004713;GO:0005524;GO:0044260	PF00069	PS00004;PS00005;PS00006;PS00008;PS00107;PS00108;PS50011
LOC_Os02g34430.1	cyto;plas;cyto_pero;cyto_E.R.	GO:0004674;GO:0006468;GO:0004713;GO:0005524;GO:0044260	PF00069	PS00001;PS00005;PS00006;PS00008;PS00107;PS00108;PS50011;PS50099
LOC_Os03g18170.1	chlo	GO:0004674;GO:0006468;GO:0004713;GO:0005524;GO:0044260	PF00069	PS00001;PS00004;PS00005;PS00006;PS00008;PS00009;PS00107;PS00108;PS50011
LOC_Os08g34240.1	cyto;E.R.	GO:0071103;GO:0006468;GO:0044260;GO:0006265;GO:0023060;GO:0004674;GO:0023046;GO:0023052;GO:0004713;GO:0005694;GO:0003918;GO:0005524;GO:0007165	PF00069;PF03822	PS00004;PS00005;PS00006;PS00007;PS00008;PS00009;PS00016;PS00107;PS00108;PS00177;PS50011;PS50816
LOC_Os03g03890.1	chlo;cyto		PF00069	PS00005;PS00006;PS00008;PS00009;PS00107;PS00108;PS50011
LOC_Os01g61380.1	chlo	GO:0005975;GO:0030060;GO:0005488;GO:0044281;GO:0006108;GO:0006100	PF00056;PF02866	PS00001;PS00005;PS00006;PS00007;PS00008;PS00068
LOC_Os11g40150.1	cyto;chlo;cyto_plas	GO:0008094;GO:0005515;GO:0044260;GO:0006281;GO:0006974;GO:0033554;GO:0003684;GO:0005524	PF08423	PS00005;PS00006;PS00007;PS00008;PS00017;PS50162;PS50163
LOC_Os05g11140.1	chlo;nucl	GO:0004674;GO:0006468;GO:0044260;GO:0005524	PF00069	PS00001;PS00004;PS00005;PS00006;PS00007;PS00008;PS00009;PS00108;PS50011
LOC_Os03g21950.1	chlo	GO:0006106;GO:0044281;GO:0045239;GO:0004333	PF00206;PF10415	PS00001;PS00004;PS00005;PS00006;PS00008;PS00163
LOC_Os12g01740.1	chlo	GO:0004674;GO:0006468;GO:0004713;GO:0005524;GO:0044260	PF00069	PS00001;PS00004;PS00005;PS00006;PS00008;PS00017;PS00107;PS00108;PS50011
LOC_Os03g01200.1	nucl;cyto;cyto_nucl	GO:0003677;GO:0005524;GO:0004386	PF00176;PF00271	PS00001;PS00004;PS00005;PS00006;PS00008;PS00017;PS51192;PS51194
LOC_Os12g09280.1	cyto;chlo;cyto_nucl	GO:0003899;GO:0046983;GO:0006350;GO:0034645;GO:0003677		PS00005;PS00006;PS00008;PS01154
LOC_Os01g68710.1	mito;chlo	GO:0006457;GO:0044260	PF00254	PS00005;PS00006;PS00008;PS00009;PS00016;PS50059
LOC_Os06g47320.1	cyto;chlo;extr	GO:0006457;GO:0051082;GO:0005524;GO:0044260	PF00118	PS00001;PS00005;PS00006;PS00007;PS00008;PS00017;PS00750;PS00751;PS00995
LOC_Os03g55620.1	cyto;E.R.;cyto_nucl	GO:0004674;GO:0006468;GO:0004713;GO:0005524;GO:0044260	PF00069	PS00001;PS00004;PS00005;PS00006;PS00107;PS00108;PS50011
LOC_Os05g46230.1	cyto;nucl	GO:0071103;GO:0006334;GO:0005634;GO:0005488	PF00956	PS00004;PS00005;PS00006;PS00007;PS00008;PS50312
LOC_Os05g44070.1	cyto	GO:0005622;GO:0008134;GO:0003924;GO:0006913;GO:0023060;GO:0006355;GO:0023046;GO:0023052;GO:0034645;GO:0007264;GO:0006886;GO:0005524;GO:0005525	PF00071	PS00001;PS00004;PS00005;PS00006;PS00007;PS00008;PS00017;PS00675;PS51419
LOC_Os04g46620.1	cyto;cysk	GO:0006457;GO:0051082;GO:0005524;GO:0044260	PF00118	PS00001;PS00005;PS00006;PS00008;PS00750;PS00751;PS00995
LOC_Os07g25440.1	nucl;cyto_nucl;cyto	GO:0005634;GO:0006364;GO:0044260	PF00400;PF08145	PS00001;PS00004;PS00005;PS00006;PS00007;PS00008;PS00678;PS50082;PS50294
LOC_Os12g41400.1	cyto	GO:0003924;GO:0005525	PF00009;PF03144;PF09173	PS00001;PS00005;PS00006;PS00008;PS00017
LOC_Os04g43922.1	chlo			PS00001;PS00004;PS00005;PS00006;PS00228
LOC_Os12g29660.1	nucl;cyto	GO:0008026;GO:0003676;GO:0005524	PF00270;PF00271	PS00001;PS00004;PS00005;PS00006;PS00007;PS00008;PS00009;PS00017;PS00039;PS50079;PS50312;PS50313;PS51192;PS51194;PS51195
LOC_Os05g28510.1	chlo;cyto;extr	GO:0005643;GO:0000059;GO:0008565;GO:0005488;GO:0005737	PF03810	PS00001;PS00005;PS00006;PS00007;PS00008;PS50166
LOC_Os02g03060.1	chlo	GO:0004674;GO:0006468;GO:0004713;GO:0005524;GO:0044260	PF00069	PS00001;PS00005;PS00006;PS00007;PS00008;PS00029;PS00107;PS00108;PS50011;PS50099
LOC_Os03g22700.1	chlo;nucl	GO:0004674;GO:0006468;GO:0004713;GO:0005524;GO:0044260	PF00069	PS00004;PS00005;PS00006;PS00008;PS00108;PS50011
LOC_Os05g28940.1	cyto	GO:0005622;GO:0005525	PF01926;PF02824	PS00001;PS00004;PS00005;PS00006;PS00008;PS00017;PS00905
LOC_Os02g22780.1	cyto;chlo		PF00118	PS00004;PS00005;PS00006;PS00007;PS00008;PS00750;PS00995
LOC_Os08g18920.1	plas	GO:0004674;GO:0006468;GO:0004713;GO:0005524;GO:0044260	PF00069	PS00001;PS00004;PS00005;PS00006;PS00008;PS00009;PS00107;PS00108;PS50011
LOC_Os03g42810.1	nucl;cyto	GO:0004437	PF03372	PS00001;PS00004;PS00005;PS00006;PS00008;PS00009
LOC_Os08g42850.1	chlo	GO:0006457;GO:0044260	PF00254	PS00004;PS00005;PS00006;PS00008;PS50059;PS50311;PS00001
LOC_Os01g21960.1	chlo	GO:0004674;GO:0006468;GO:0004713;GO:0005524;GO:0044260	PF00069	PS00001;PS00004;PS00005;PS00006;PS00008;PS00016;PS00107;PS00108;PS50011
LOC_Os05g47890.1	nucl;cyto		PF00400	PS00001;PS00004;PS00005;PS00006;PS00008;PS00678;PS50082;PS50294
LOC_Os10g39120.1	nucl	GO:0019787;GO:0043687;GO:0051246;GO:0044260	PF00179	PS00005;PS00006;PS00008;PS00183;PS50127
LOC_Os01g55260.1	cyto;mito	GO:0017111;GO:0005524	PF00004	PS00001;PS00004;PS00005;PS00006;PS00007;PS00008;PS00009;PS00016;PS00017
LOC_Os03g60150.1	cyto;chlo;nucl	GO:0004674;GO:0006468;GO:0004713;GO:0005524;GO:0044260
LOC_Os02g18830.1	chlo	GO:0005634	PF03587	PS00005;PS00006;PS00008;PS00009
LOC_Os02g52270.1	cyto;cyto_E.R.	GO:0031072;GO:0006457;GO:0044260;GO:0051082	PF00226	PS00001;PS00005;PS00007;PS00008;PS00636;PS50076
LOC_Os12g42980.2	chlo;chlo_mito;mito	GO:0030170;GO:0006535;GO:0044283;GO:0044281;GO:0003824
LOC_Os04g39190.1	chlo	GO:0017111;GO:0005524	PF00004;PF06480	PS00004;PS00005;PS00006;PS00008;PS00009;PS00017;PS00674;PS50310;PS50323
LOC_Os09g20820.1	chlo	GO:0000015;GO:0044281;GO:0004634;GO:0044282;GO:0006096	PF00113;PF03952	PS00001;PS00005;PS00006;PS00007;PS00008;PS00009;PS00164
