# Supplementary material for: Genome-wide identification of heat shock proteins (Hsps) and Hsp interactors in rice: Hsp70s as a case study
Source: BMC Genomics. 2014 May 7;15(1):344. doi: 10.1186/1471-2164-15-344 (PMC4035072; doi:10.1186/1471-2164-15-344)
Supplement: Supplementary file 3 — Additional file 3: Supplemental Data 2A. Domains overrepresented among interactors of Hsp70s. Supplemental Data 2B. Motifs overrepresented among interactors of Hsp70s. (XLS 28 KB) [file 12864_2013_6029_MOESM3_ESM.xls]

## Sheet: Supplemental Data 2A
Supplemental Data 2A. Domains overrepresented among interactors of Hsp70s
Domain term	Summary	Median of BH adjusted p-values
PF00069	Protein kinase domain	4.25e-65
PF00071	Ras family	3.64e-12
PF07714	Protein tyrosine kinase	3.97e-11
PF00004	ATPase family associated with various cellular activities	7.84e-09
PF03822	NAF domain	3.86e-07
PF00271	Helicase conserved C-terminal domain	2.24e-05
PF00179	Ubiquitin-conjugating enzyme // E2 enzymes	0.000209
PF00036	EF hand	0.000519
PF01556	DnaJ C terminal domain	0.000653
PF00270	DEAD/DEAH box helicase	0.000934
PF00684	DnaJ central domain	0.00148
PF00291	Pyridoxal-phosphate dependent enzyme	0.00392
PF00226	DnaJ domain	0.00638

## Sheet: Supplemental Data 2B
Supplemental Data 2B. Motifs overrepresented among interactors related to Hsp70s
Motif term	Summary	Median of BH adjusted p-values
PS50011	Protein kinase domain profile	7.26e-80
PS00108	Serine/Threonine protein kinases active-site signature	2.42e-74
PS00107	Protein kinases ATP-binding region signature	8.33e-62
PS00017	ATP/GTP-binding site motif A (P-loop)	2.65e-16
PS00674	AAA-protein family signature	9.58e-11
PS51419	small GTPase Rab1 family profile	5.26e-10
PS50816	NAF domain profile	3.7e-07
PS00675	Sigma-54 interaction domain ATP-binding region A signature	2.99e-06
PS51194	Superfamilies 1 and 2 helicase C-terminal domain profile	4.42e-06
PS51192	Superfamilies 1 and 2 helicase ATP-binding type-1 domain profile	1.06e-05
PS51195	DEAD-box RNA helicase Q motif profile	1.88e-05
PS50127	Ubiquitin-conjugating enzymes family profile	0.000148
PS00183	Ubiquitin-conjugating enzymes active site	0.00016
PS00005	Protein kinase C phosphorylation site	0.000194
PS00636	Nt-dnaJ domain signature	0.000567
PS00007	Tyrosine kinase phosphorylation site	0.00104
PS51188	Zinc finger CR-type profile	0.00126
PS50076	dnaJ domain profile	0.00213
PS00678	Trp-Asp (WD) repeats signature	0.00233
PS01351	MAP kinase signature	0.00278
PS00039	DEAD-box subfamily ATP-dependent helicases signature	0.00285
PS00018	EF-hand calcium-binding domain	0.00332
PS50222	EF-hand calcium-binding domain profile	0.00332
PS00750	Chaperonins TCP-1 signature 1	0.00705
PS00995	Chaperonins TCP-1 signature 3	0.00705
PS00125	Serine/threonine specific protein phosphatases signature	0.0167
PS00298	Heat shock hsp90 proteins family signature	0.0167
PS51420	small GTPase Rho family profile	0.0413
