# Supplementary material for: Genome-wide identification of heat shock proteins (Hsps) and Hsp interactors in rice: Hsp70s as a case study
Source: BMC Genomics. 2014 May 7;15(1):344. doi: 10.1186/1471-2164-15-344 (PMC4035072; doi:10.1186/1471-2164-15-344)
Supplement: Supplementary file 4 — Additional file 4: Supplemental Data 3A. Enriched GO terms among interactors with expression levels positively correlated with Hsp70s. Supplemental Data 3B. Enriched GO terms among interactorswith expression levels negatively correlated with Hsp70s. (XLS 32 KB) [file 12864_2013_6029_MOESM4_ESM.xls]

## Sheet: Supplemental Data 3A
Supplemental Data 3A. Enriched GO terms among interactors with expression levels positively correlated with Hsp70s
GO term	Type	Summary	Depth	Adjusted p-value
GO:0006082	P	organic acid metabolic process	4	0.000144
GO:0042180	P	cellular ketone metabolic process	4	0.000144
GO:0008104	P	protein localization	4	0.000238
GO:0015031	P	protein transport	4	0.000238
GO:0070727	P	cellular macromolecule localization	4	0.0016
GO:0046907	P	intracellular transport	4	0.0016
GO:0034641	P	cellular nitrogen compound metabolic process	4	0.0016
GO:0006519	P	cellular amino acid and derivative metabolic process	4	0.0016
GO:0009308	P	amine metabolic process	4	0.0016
GO:0005975	P	carbohydrate metabolic process	4	0.0246
GO:0044249	P	cellular biosynthetic process	4	0.0425
GO:0043436	P	Oxoacid metabolic process	5	0.000144
GO:0006886	P	intracellular protein transport	5	0.0016
GO:0034613	P	cellular protein localization	5	0.0016
GO:0009309	P	amine biosynthetic process	5	0.0016
GO:0044271	P	cellular nitrogen compound biosynthetic process	5	0.0016
GO:0016053	P	organic acid biosynthetic process	5	0.0016
GO:0006520	P	cellular amino acid metabolic process	5	0.0016
GO:0044106	P	cellular amine metabolic process	5	0.0016
GO:0006508	P	Proteolysis	5	0.0246
GO:0019752	P	carboxylic acid metabolic process	6	0.000144
GO:0008652	P	cellular amino acid biosynthetic process	6	0.0016
GO:0007264	P	small GTPase mediated signal transduction	6	0.0016
GO:0046394	P	carboxylic acid biosynthetic process	6	0.0016
GO:0003677	F	DNA binding	4	0.000144
GO:0016835	F	carbon-oxygen lyase activity	4	0.00136
GO:0046983	F	protein dimerization activity	4	0.0246
GO:0004713	F	protein tyrosine kinase activity	7	5.34e-15
GO:0008270	F	zinc ion binding	7	0.0109

## Sheet: Supplemental Data 3B
Supplemental Data 3B. Enriched GO terms among interactors with expression levels negatively correlated with Hsp70s
GO term	Type	Summary	Depth	Adjusted p-value
GO:0043412	P	Macromolecule modification	4	1.88e-14
GO:0006793	P	Phosphorus metabolic process	4	8.03e-14
GO:0019538	P	protein metabolic process	4	3.88e-06
GO:0044260	P	cellular macromolecule metabolic process	4	9.26e-05
GO:0031323	P	regulation of cellular metabolic process	4	0.0133
GO:0009889	P	regulation of biosynthetic process	4	0.0133
GO:0051171	P	regulation of nitrogen compound metabolic process	4	0.0133
GO:0006464	P	protein modification process	5	3e-15
GO:0006796	P	phosphate metabolic process	5	8.03e-14
GO:0044267	P	cellular protein metabolic process	5	1.33e-06
GO:0032774	P	RNA biosynthetic process	5	0.0133
GO:0051252	P	Regulation of RNA metabolic process	5	0.0133
GO:0019219	P	regulation of nucleobase, nucleoside, nucleotide and nucleic acid metabolic process	5	0.0133
GO:0031326	P	regulation of cellular biosynthetic process	5	0.0133
GO:0010468	P	Regulation of gene expression	5	0.0133
GO:0010556	P	regulation of macromolecule biosynthetic process	5	0.0133
GO:0051246	P	regulation of protein metabolic process	5	0.0294
GO:0043687	P	post-translational protein modification	6	3e-15
GO:0016310	P	Phosphorylation	6	3.31e-14
GO:0006355	P	regulation of transcription, DNA-dependent	6	0.0133
GO:0006351	P	transcription, DNA-dependent	6	0.0133
GO:0045449	P	regulation of transcription	6	0.0133
GO:0006468	P	protein amino acid phosphorylation	7	3.31e-14
GO:0016772	F	transferase activity, transferring phosphorus-containing groups	4	1.66e-12
GO:0032553	F	ribonucleotide binding	4	1.26e-07
GO:0001883	F	purine nucleoside binding	4	2.31e-07
GO:0017076	F	purine nucleotide binding	4	8.01e-07
GO:0016879	F	ligase activity, forming carbon-nitrogen bonds	4	0.0294
GO:0016773	F	Phosphotransferase activity, alcohol group as acceptor	5	3.31e-14
GO:0016301	F	kinase activity	5	3.31e-14
GO:0032555	F	purine ribonucleotide binding	5	1.26e-07
GO:0030554	F	adenyl nucleotide binding	5	2.31e-07
GO:0016881	F	acid-amino acid ligase activity	5	0.0294
GO:0004672	F	protein kinase activity	6	3.31e-14
GO:0032559	F	adenyl ribonucleotide binding	6	3.41e-08
GO:0005509	F	calcium ion binding	6	0.0133
GO:0019787	F	small conjugating protein ligase activity	6	0.0294
GO:0004674	F	Protein serine/threonine kinase activity	7	2.45e-14
GO:0005524	F	ATP binding	7	3.41e-08
